# Supplementary material for: Deep analysis of neuroblastoma core regulatory circuitries using online databases and integrated bioinformatics shows their pan-cancer roles as prognostic predictors
Source: Discov Oncol. 2021 Nov 29;12:56. doi: 10.1007/s12672-021-00452-3 (PMC8777518; doi:10.1007/s12672-021-00452-3)
Supplement: Supplementary file 1 — Additional file 1: Materials S1. Additional file, sheet 1, 2, 3, 4 and 5 (S1, S2, S3, S3, S4 and S5, respectively) [file 12672_2021_452_MOESM1_ESM.xlsx]

## Sheet: S1-GO and genetic alterations
PANTHER Gene Ontology
For MES	Homo sapiens	N	expected	Fold Enrichment	raw P value	FDR
JAK/STAT signaling pathway	17	4	0.4	10.01	0.0012	0.0247
Axon guidance mediated by Slit/Robo	27	5	0.63	7.88	0.000754	0.0177
Integrin signalling pathway	191	29	4.49	6.46	3.15e-14	2.59e-12
Alzheimer disease-presenilin pathway	124	14	2.91	4.8	3.69e-06	0.000151
Angiogenesis	172	18	4.04	4.45	4.3e-07	2.35e-05
Cadherin signaling pathway	160	12	3.76	3.19	0.000644	0.0176
Heterotrimeric G-protein signaling pathway-Gq alpha and Go alpha mediated pathway	125	9	2.94	3.06	0.00383	0.0483
Huntington disease	143	10	3.36	2.98	0.00287	0.0471
Gonadotropin-releasing hormone receptor pathway	232	16	5.45	2.93	0.000213	0.00698
PDGF signaling pathway	145	10	3.41	2.93	0.00316	0.047
CCKR signaling map	172	11	4.04	2.72	0.00346	0.0473
Inflammation mediated by chemokine and cytokine signaling pathway	255	15	5.99	2.5	0.00153	0.028
Unclassified	18243	359	428.71	0.84	7.81e-17	1.28e-14
For ADRN
Adrenaline and noradrenaline biosynthesis	29	5	0.53	9.46	0.000325	0.0266							key
Dopamine receptor mediated signaling pathway	57	6	1.04	5.78	0.000909	0.0373								amplification
Gonadotropin-releasing hormone receptor pathway	232	13	4.23	3.07	0.000503	0.0275								missence mutation (unknown significance)
Unclassified	18243	301	332.47	0.91	7.56e-06	0.00124								missence mutation (putative driver)
														truncating mutation (unknown significance)
														truncating or splice mutation (putative driver)
														deletion
Patient tissue information available at cBioPortal for a total of 1472 cases featured in:														inframe mutation
Neuroblastoma (AMC Amsterdam), Neuroblastoma (Broad), Neuroblastoma (Broad), Pediatric Neuroblastoma (TARGET)														fusion
														Splice variant
Significance	List of ADRN and MES signature genes
			cumulative genetic alteration rate									detail of genetic alterations in sequence presented
	A2M	MES	0.003									A2M AMPLIFIED (TARGET-30-PASAZJ-01), A2M E442K (TARGET-30-PALFPI), A2M T730S, A2M T871N (TARGET-30-PANUIF), A2M A1201T (TARGET-30-PAPPKJ)
	ABRACL	MES
	ACADVL	MES
	ACAP2	MES
	ACTA2	MES
	ACTN1	MES	0.001									ACTN1 HOMODELETED (TARGET-30-PARSEA-01), ACTN1 R794G |(TARGET-30-PASYLD)
	ADAM19	MES
	ADAM9	MES
	ADAMTS5	MES	0.002									ADAMTS5 HOMODELETED (TARGET-30-PARACM-01), ADAMTS5 W173L (NBL07), ADAMTS5 G710S (TARGET-30-PAPHPE)
	ADGRE5	MES
	ADGRG6	MES
	AEBP1	MES
	AJUBA	MES	0.001									AJUBA Q353P (TARGET-30-PAPRPR)
	ALDH1A3	MES	0.001									ALDH1A3 HOMODELETED (TARGET-30-PARXZR-01)
	AMMECR1	MES	0.002									AMMECR1 HOMODELETED (TARGET-30-PASJYB-01), AMMECR1 Q74Pfs*125 (TARGET-30-PAIXNV), AMMECR1 Q74Pfs*125 (TARGET-30-PANIPC)
	ANTXR1	MES
	ANXA1	MES
	ANXA2	MES
	ANXA5	MES	0.001									ANXA5 AMPLIFIED (TARGET-30-PARDUJ-01)
	ANXA6	MES	0.001									ANXA6 A426V (TARGET-30-PAPPKJ)
	APOE	MES
	APP	MES	0.001									APP HOMODELETED (TARGET-30-PARACM-01)
	ARHGAP1	MES
	ARHGEF40	MES	0.002									ARHGEF40 P337Qfs*14 (TARGET-30-PALAKE), ARHGEF40 S255Afs*96 (TARGET-30-PASYMX), ARHGEF40 P524T (TARGET-30-PALWVJ)
	ARL1	MES
	ARL4A	MES	0.001									ARL4A HOMODELETED (TARGET-30-PARUXY-01)
	ARMCX2	MES	0.001									ARMCX2 HOMODELETED (TARGET-30-PASJYB-01)
	ARPC1B	MES
	ASPH	MES
	ATP10D	MES	0.001									ATP10D HOMODELETED (TARGET-30-PASCKI-01)
	ATP1B1	MES
	ATP2B1	MES	0.001									ATP2B1 AMPLIFIED (TARGET-30-PARJTB-01), ATP2B1 S52I (TARGET-30-PALSAE)
	ATP2B4	MES
	ATP6V0E1	MES	0.001									ATP6V0E1 HOMODELETED (TARGET-30-PARRBU-01)
	ATP8B2	MES
	ATXN1	MES
	B2M	MES	0.001									B2M HOMODELETED (TARGET-30-PASJYB-01)
	BAG3	MES	0.001									BAG3 P375L (TARGET-30-PASAAN)
	BGN	MES	0.001									BGN HOMODELETED (TARGET-30-PASJYB-01)
	BMP5	MES
	BNC2	MES
	BOC	MES
	BTN3A2	MES	0.001									BTN3A2 Q89R (TARGET-30-PARDUJ)
	C1orf198	MES	0.001									C1ORF198 V258L (TARGET-30-PAKFUY)
	C1orf54	MES
	C4orf32	MES
	C6orf120	MES
	CALD1	MES	0.001									CALD1 V168F (TARGET-30-PARDUJ)
	CALU	MES
	CAPN2	MES
	CAPN6	MES	0.001									CAPN6 HOMODELETED (TARGET-30-PASJYB-01)
	CBFB	MES	0.001									CBFB Q8H (TARGET-30-PATNPW-01)
	CBLB	MES	0.001									CBLB A296_V300del (TARGET-30-PATINJ)
	CCDC80	MES
	CD164	MES
	CD44	MES
	CD59	MES
	CD63	MES
	CDH11	MES
	CETN2	MES	0.001									CETN2 HOMODELETED (TARGET-30-PASJYB-01)
	CFH	MES	0.001									CFH V1060A (CFH V1060A)
	CFI	MES	0.001									CFI Y581N (TARGET-30-PALAKM)
	CILP	MES
	CKAP4	MES
	CLIC4	MES	0.001									CLIC4 HOMODELETED (TARGET-30-PACUGP-01, TARGET-30-PARRBU-01)
	CMTM3	MES
	CMTM6	MES
	CNN3	MES	0.001									CNN3 HOMODELETED (TARGET-30-PARJTB-01)
	COL11A1	MES	0.003									COL11A1 HOMODELETED (TARGET-30-PARJTB-01), COL11A1 L1202Cfs*70 (TARGET-30-PATBMM), COL11A1 M792I (TARGET-30-PARBGP), COL11A1 P533L (TARGET-30-PARMLF)
	COL12A1	MES	0.003									COL12A1 T978N (TARGET-30-PARBGP), COL12A1 Y3043* (TARGET-30-PANYBL), COL12A1 S1618R (TARGET-30-PATXHT-01), COL12A1 E1616D (TARGET-30-PATZRU-01)
	COL1A1	MES	0.003									COL1A1 AMPLIFIED (TARGET-30-PALJVX-01), COL1A1 G1163R (TARGET-30-PALHVD), COL1A1 P774T (TARGET-30-PATDXG)
	COL27A1	MES	0.001									COL27A1-19fs (TARGET-30-PAICGF), COL27A1 G1174D (NBL50)
	COL3A1	MES	0.002									COL3A1 HOMODELETED (TARGET-30-PASAZJ-01), COL3A1 G1089Afs*147 (TARGET-30-PANBSP), COL3A1 A1124S (TARGET-30-PARMLF)
	COL4A1	MES	0.002									COL4A1 G679V (TARGET-30-PALJPX), COL4A1 P1313A (TARGET-30-PAPBZI), COL4A1 R476P (TARGET-30-PARVLK)
	COL4A2	MES
	COL5A1	MES	0.001									COL5A1 AMPLIFIED (TARGET-30-PARFBW), COL5A1 G1195R (TARGET-30-PARAMT)
	COL5A2	MES	0.001									COL5A2 HOMODELETED (TARGET-30-PASAZJ), COL5A2 G1369V (TARGET-30-PASVRU)
	COL6A1	MES
	COL6A2	MES	0.001									COL6A2 L87M (TARGET-30-PAVAGS)
	COL6A3	MES	0.005									COL6A3 HOMODELETED (TARGET-30-PASAZJ, TARGET-30-PAKADI), COL6A3 G72R (TARGET-30-PAPPKJ), COL6A3 E1212D (TARGET-30-PASYTP), COL6A3 V2995F (TARGET-30-PATBKX), COL6A3 Q3085H (TARGET-30-PATXKG), COL6A3 K2850N, COL6A3 D248Y (TARGET-30-PAUWYM)
	COPA	MES	0.001									COPA V252I, COPA C254Y (TARGET-30-PATDXG)
	CPED1	MES
	CPS1	MES	0.002									CPS1 HOMODELETED (TARGET-30-PASAZJ), CPS1 M452I (TARGET-30-PALJPX), CPS1 L725M (TARGET-30-PANUIF)
	CRABP2	MES
	CREB3L2	MES	0.001									CREB3L2 Q186H (NBL26)
	CREG1	MES
	CRELD2	MES
	CRISPLD1	MES
	CRTAP	MES
	CSRP1	MES
	CTDSP2	MES
	CTNNA1	MES
	CTSB	MES
	CTSC	MES	0.001									CTSC HOMODELETED (TARGET-30-PADIEY, TARGET-30-PADLPR)
	CTSO	MES
	CXCL12	MES	0.001									CXCL12 HOMODELETED (TARGET-30-PADPHP)
	CYBRD1	MES
	CYFIP1	MES
	CYP26A1	MES
	CYR61 (CCN1)	MES	0.001									CCN1 HOMODELETED (TARGET-30-PAPZYP, TARGET-30-PARJTB)
	DCAF6	MES	0.001									DCAF6 E267D (NBL29)
	DDOST	MES	0.002									DDOST HOMODELETED (TARGET-30-PACUGP,TARGET-30-PARRBU), DDOST L48S (TARGET-30-PASGUT)
	DDR2	MES
	DESI2	MES
	DKK3	MES
	DLC1	MES	0.001									DLC1 S978C (TARGET-30-PAMVLG)
	DLX1	MES
	DLX2	MES
	DMD	MES
	DNAJC1	MES	0.001									DNAJC1 L39del (TARGET-30-PARAMT)
	DNAJC10	MES	0.001									DNAJC10 HOMODELETED (TARGET-30-PASAZJ)
	DNAJC3	MES	0.001									DNAJC3 E447D (TARGET-30-PAMVLG)
	DNM3OS	MES
	DPY19L1	MES
	DSE	MES
	DUSP14	MES	0.001									DUSP14 AMPLIFIED (TARGET-30-PADSEC, ARGET-30-PALJVX)
	DUSP5	MES
	DUSP6	MES	0.001									DUSP6 AMPLIFIED (TARGET-30-PARJTB)
	EDEM1	MES	0.001									EDEM1 HOMODELETED (TARGET-30-PACRYY)
	EDNRA	MES	0.001									EDNRA AMPLIFIED (TARGET-30-PARDUJ)
	EFEMP2	MES	0.002									EFEMP2 AMPLIFIED (TARGET-30-PADSEC, TARGET-30-PAKAFK, TARGET-30-PARGUX)
	EGFR	MES	0.001									EGFR P641H (TARGET-30-PALUDH), EGFR K642E (TARGET-30-PAVDBS)
	EGR1	MES	0.001									EGR1 A505D (TARGET-30-PARACR)
	EGR3	MES
	EHD2	MES	0.001									EHD2 P118Q (TARGET-30-PAKFUY)
	ELAVL1	MES
	ELF1	MES
	ELK3	MES
	ELK4	MES
	EMILIN1	MES	0.001									EMILIN1 AMPLIFIED (TARGET-30-PARFBW, TARGET-30-PARUXY)
	EMP1	MES	0.001									EMP1 AMPLIFIED (TARGET-30-PASAZJ)
	ENAH	MES
	EPHA3	MES	0.002									EPHA3 A629 (NBL44), EPHA3 A613S (TARGET-30-PARYNK), EPHA3 K444N (TARGET-30-PALHVD)
	EPS8	MES	0.001									EPS8 AMPLIFIED (TARGET-30-PASAZJ)
	ERBIN	MES
	ERLIN1	MES
	ERRFI1	MES	0.003									ERRFI1 HOMODELETED (TARGET-30-PARRBU, TARGET-30-PARXLM, TARGET-30-PASDZJ, TARGET-30-PASLGS)
	ETS1	MES	0.001									ETS1 HOMODELETED (TARGET-30-PADIEY)
	EVA1A	MES	0.001									EVA1A A34T (TARGET-30-PALWVJ)
	EXT1	MES	0.001
	EXTL2	MES	0.001									EXTL2 HOMODELETED (TARGET-30-PARJTB)
	F2R	MES	0.001									F2R P118T (TARGET-30-PARKAG)
	F2RL2	MES	0.001									F2RL2 V248L (NBL05)
	FAM102B	MES	0.001									FAM102B HOMODELETED (TARGET-30-PARJTB), FAM102B L187I (N608)
	FAM114A1	MES	0.001									FAM114A1 H377Q (TARGET-30-PARYNK)
	FAM120A	MES	0.001									FAM120A P969S (TARGET-30-PASTKC)
	FAM129A (NIBAN1)	MES	0.001									NIBAN1 S596I (N683)
	FAM3C	MES
	FAM43A	MES
	FAM46A (TENT5A)	MES
	FAT1	MES	0.003									FAT1 HOMODELETED (TARGET-30-PARXLM), FAT1 S3526P (TARGET-30-PAPWFY), FAT1 R3994K (TARGET-30-PATAAV), FAT1 R933H (TARGET-30-PAUELT)
	FBN1	MES	0.001									FBN1 HOMODELETED (TARGET-30-PASJYB), FBN1 R457C (TARGET-30-PARGKK)
	FBN2	MES	0.004									FBN2 G1463* (TARGET-30-PANYBL), FBN2 Y1841* (TARGET-30-PARDIW), FBN2 N1327K (N508), FBN2 L1564M (TARGET-30-PAIVHE), FBN2 A1820E (TARGET-30-PAPBGH), FBN2 K1046N (TARGET-30-PASCJJ)
	FGFR1	MES	0.001									FGFR1 N546K (TARGET-30-PARCRR)
	FIBIN	MES
	FILIP1L	MES
	FKBP14	MES
	FLNA	MES
	FLRT2	MES	0.001									FLRT2 HOMODELETED (TARGET-30-PARSEA)
	FMOD	MES
	FN1	MES	0.001									FN1 HOMODELETED (TARGET-30-PASAZJ), FN1 Q301K (N742)
	FNDC3B	MES	0.001									FNDC3B G278V (NBL56), FNDC3B A764V (TARGET-30-PAIWRB)
	FSTL1	MES
	FUCA2	MES
	FZD1	MES
	FZD2	MES	0.002									FZD2 AMPLIFIED (TARGET-30-PALJVX, TARGET-30-PARGUX), FZD2 R440G (TARGET-30-PASXNN)
	FZD7	MES	0.001									FZD7 HOMODELETED (TARGET-30-PALJVX, TARGET-30-PARGUX), FZD7 H371N (TARGET-30-PARVNT)
	GABRR1	MES
	GALNT10	MES	0.001									GALNT10 R214W (TARGET-30-PASVRU)
	GAS1	MES
	GAS2	MES
	GDF15	MES
	GJA1	MES	0.003									GJA1 P363L (N041), GJA1 A367T (NBL03), GJA1 A94D (TARGET-30-PAPRPR), GJA1 A116V (TARGET-30-PASVYV)
	GNAI1	MES
	GNG12	MES	0.001									GNG12 HOMODELETED (TARGET-30-PAPZYP, TARGET-30-PARJTB)
	GNS	MES
	GORAB	MES
	GPC6	MES
	GPR137B	MES	0.001									GPR137B HOMODELETED (TARGET-30-PASJYB)
	GPX8	MES
	GRN	MES	0.002									GRN HOMODELETED (TARGET-30-PALJVX, TARGET-30-PARFBW, TARGET-30-PARGUX)
	GSN	MES	0.001									GSN X48_splice (TARGET-30-PARVLK), GSN P278Q (N750)
	HES1	MES
	HEXB	MES
	HIBADH	MES
	HIPK3	MES
	HIST1H2AC	MES
	HIST1H2BK	MES
	HLA-A	MES
	HLA-B	MES
	HLA-C	MES	0.002									HLA-C E299G (TARGET-30-PALTEG), HLA-C P208H (TARGET-30-PANNMS), HLA-C D33Y (TARGET-30-PAPPKJ)
	HLA-F	MES
	HLX	MES
	HNMT	MES	0.001									HNMT D257Y (TARGET-30-PAIVHE)
	HOMER1	MES
	HS3ST3A1	MES
	HSP90B1	MES
	HSPA5	MES
	HSPB1	MES
	HTRA1	MES
	HYOU1	MES
	ID1	MES
	ID3	MES	0.001									ID3 HOMODELETED (TARGET-30-PACUGP, TARGET-30-PARRBU)
	IFI16	MES
	IFITM2	MES	0.002									IFITM2 AMPLIFIED (TARGET-30-PAAPFA, TARGET-30-PACRYY, TARGET-30-PADMGA)
	IFITM3	MES	0.002									IFITM3 AMPLIFIED (TARGET-30-PAAPFA, TARGET-30-PACRYY, TARGET-30-PADMGA)
	IGF2R	MES
	IGFBP5	MES	0.001									IGFBP5 HOMODELETED (TARGET-30-PASAZJ)
	IGFBP6	MES
	IL13RA1	MES	0.002									IL13RA1 HOMODELETED (TARGET-30-PASJYB), IL13RA1 T130Ifs*11 (TARGET-30-PAPTMM), IL13RA1 W52R (TARGET-30-PARGZK)
	IL6ST	MES
	INSIG1	MES	0.001									INSIG1 HOMODELETED (TARGET-30-PAPZYP)
	IQGAP2	MES
	ITGA10	MES	0.001									ITGA10 A508S (TARGET-30-PASMNT), ITGA10 A600S (TARGET-30-PASVRU)
	ITGA4	MES	0.001									ITAG4 HOMODELETED (TARGET-30-PASAZJ)
	ITGAV	MES	0.001									ITGAV HOMODELETED (TARGET-30-PASAZJ)
	ITGB1	MES	0.001									ITGB1 S526G (NBL27), ITGB1 S355P (N683)
	ITM2B	MES
	ITM2C	MES	0.002									ITM2C HOMODELETED (TARGET-30-PASAZJ, TARGET-30-PAKADI, TARGET-30-PARIKT)
	ITPR1	MES	0.001									ITPR1 HOMODELETED (TARGET-30-PACRYY), ITPR1 T397S (N561)
	ITPRIPL2	MES
	JAK1	MES	0.001									JAK1 HOMODELETED (TARGET-30-PARJTB)
	JAM3	MES
	KANK2	MES
	KCNK2	MES
	KCTD12	MES
	KDELC2 (POGLUT3)	MES	0.002									POGLUT3 HOMODELETED (TARGET-30-PADIEY, TARGET-30-PADLPR, TARGET-30-PARIKT)
	KDELR2	MES	0.001									KDELR2 HOMODELETED (TARGET-30-PARUXY)
	KDELR3	MES	0.001									KDELR3 F190L (TARGET-30-PARHUX)
	KDM5B	MES	0.001									KDM5B R177* (TARGET-30-PASAAN)
	KIAA1462	MES
	KIF13A	MES	0.001									KIF13A R220L (TARGET-30-PAMZGT)
	KIRREL1	MES	0.001									KIRREL1 R22C (NBL55), KIRREL1 K569N (N683)
	KLF10	MES
	KLF4	MES	0.001									KLF4 R448P (TARGET-30-PALNLU), KLF4 L413F (TARGET-30-PAPBGH)
	KLF6	MES	0.001									KLF6 HOMODELETED (TARGET-30-PASAZJ)
	L3HYPDH	MES
	LAMB1	MES	0.001									LAMB1 R738G (TARGET-30-PATEPF)
	LAMC1	MES
	LAMP1	MES
	LAPTM4A	MES	0.001									LAPTM4A AMPLIFIED (TARGET-30-PARFBW)
	LASP1	MES	0.001									LASP1 AMPLIFIED (TARGET-30-PALJVX, TARGET-30-PARGUX)
	LATS2	MES	0.002									LATS2 P479_A480insPP (NBL35), LATS2 E550D (TARGET-30-PATHVK)
	LEPROT	MES	0.001									LEPROT HOMODELETED (TARGET-30-PARJTB)
	LGALS1	MES
	LHFP	MES
	LHX8	MES	0.002									LHX8 HOMODELETED (TARGET-30-PARJTB, TARGET-30-PAPZYP, TARGET-30-PARSHT)
	LIFR	MES
	LIPA	MES
	LITAF	MES
	LIX1L	MES	0.001									LIX1L R114H (TARGET-30-PATHVK)
	LMAN1	MES
	LMNA	MES
	LOXL2	MES	0.001									LOXL2 H496Y (NBL51)
	LPP	MES
	LRP10	MES	0.001									LRP10 E473Q (TARGET-30-PARMPP)
	LRRC17	MES
	LRRC8C	MES	0.001									LRRC8C HOMODELETED (TARGET-30-PARJTB)
	LTBP1	MES	0.003									LTBP1 AMPLIFIED (TARGET-30-PARFBW), LTBP1 Q520E (NBL01), LTBP1 D1185Y (TARGET-30-PAPKXS), LTBP1 A267V (TARGET-30-PATDXC)
	LUZP1	MES	0.001									LUZP1 HOMODELETED (TARGET-30-PACUGP)
	MAGT1	MES	0.001									MAGT1 HOMODELETED (TARGET-30-PARHYL)
	MAML2	MES	0.002									MAML2 HOMODELETED (TARGET-30-PADIEY, TARGET-30-PADLPR, TARGET-30-PARIKT)
	MAN2A1	MES	0.001									MAN2A1 I854L (TARGET-30-PALAKM)
	MANF	MES
	MBD2	MES
	MBNL1	MES
	MBTPS1	MES
	MEOX1	MES	0.001									MEOX1 AMPLIFIED (TARGET-30-PALJVX, TARGET-30-PARGUX)
	MEOX2	MES	0.001									MEOX2 HOMODELETED (TARGET-30-PARUXY)
	MEST	MES
	MGAT2	MES
	MGP	MES	0.001									MGP AMPLIFIED (TARGET-30-PASAZJ)
	MGST1	MES
	MICAL2	MES
	MMP2	MES	0.001									MMP2 D229G (TARGET-30-PARMLF)
	MOB1A	MES
	MRC2	MES	0.001									MRC2 AMPLIFIED (TARGET-30-PARGUX)
	MXRA5	MES	0.001									MXRA5 P820L (TARGET-30-PAIFXV)
	MYADM	MES
	MYDGF	MES
	MYL12A	MES
	MYL12B	MES
	MYLIP	MES
	NANS	MES
	NBR1	MES	0.002									NBR1 AMPLIFIED (TARGET-30-PARGUX, TARGET-30-PALJVX), NBR1 G785V (TARGET-30-PASVRU)
	NEK7	MES
	NES	MES	0.001									NES L1507F (TARGET-30-PANYBL)
	NFIA	MES	0.001									NFIA HOMODELETED (TARGET-30-PARJTB), NFIA A467T (TARGET-30-PAMMWD)
	NFIC	MES
	NID1	MES	0.001									NID1 HOMODELETED (TARGET-30-PASJYB), NID1 N79S (NBL49)
	NID2	MES
	NOTCH2	MES	0.001									NOTCH2 C503S (NBL07), NOTCH2 A695E (TARGET-30-PARZMY)
	NOTCH2NL	MES
	NPC2	MES	0.001									NPC2 HOMODELETED (TARGET-30-PARSEA)
	NPTN	MES
	NQO1	MES	0.001									NQO1 S82I (N608)
	NR3C1	MES
	NRP1	MES
	OGFRL1	MES
	OLFML2A	MES	0.001									OLFML2A G228* (NBL08)
	OLFML2B	MES
	OLFML3	MES
	OSTC	MES
	P4HA1	MES	0.001									P4HA1 HOMODELETED (TARGET-30-PAKADI)
	PALLD	MES	0.001									PALLD HOMODELETED (TARGET-30-PARXLM), PALLD D353Y (TARGET-30-PAPTJB)
	PAPSS2	MES
	PCDH18	MES	0.001									PCDH18 AMPLIFIED (TARGET-30-PARDUJ)
	PCOLCE2	MES
	PCSK5	MES	0.001									PCSK5 S728L (TARGET-30-PALAKE)
	PDE3A	MES	0.001									PDE3A HOMODELETED (TARGET-30-PALJVX)
	PDE7B	MES
	PDGFC	MES
	PDIA3	MES	0.001									PDIA3 HOMODELETED (TARGET-30-PASJYB)
	PDIA4	MES
	PDIA6	MES	0.001									PDIA6 AMPLIFIED (TARGET-30-PARFBW)
	PDLIM1	MES	0.001									PDLIM1 R275L (TARGET-30-PASMNT)
	PEA15	MES	0.001									PEA15 P73H (NBL04)
	PEAK1	MES	0.001									PEAK1 Q1004H (NBL36), PEAK1 T813M (TARGET-30-PAPPKJ)
	PHLDA3	MES
	PHLDB2	MES
	PHTF2	MES
	PIAS3	MES
	PLAGL1	MES
	PLEKHA2	MES
	PLEKHH2	MES	0.001									PLEKHH2 L1107I (TARGET-30-PANZVU)
	PLK2	MES
	PLOD2	MES	0.001									PLOD2 A139S (TARGET-30-PATDXG)
	PLOD3	MES
	PLPP1	MES
	PLS3	MES	0.001									PLS3 I9V (NBL36), PLS3 HOMODELETED (TARGET-30-PASJYB)
	PLSCR1	MES	0.001									PLSCR1 D244E (TARGET-30-PARDIW)
	PLSCR4	MES	0.001									PLSCR4 P297L (TARGET-30-PAPKXS)
	PLXDC2	MES
	POLR2L	MES	0.001									POLR2L AMPLIFIED (TARGET-30-PAAPFA, TARGET-30-PACRYY)
	PON2	MES
	POSTN	MES
	PPIB	MES
	PPIC	MES
	PPT1	MES
	PRCP	MES	0.001									PRCP HOMODELETED (TARGET-30-PADIEY), PRCP L313W (TARGET-30-PARDVT)
	PRDM6	MES
	PRDX4	MES
	PRDX6	MES
	PROM1	MES	0.001									PROM1 HOMODELETED (TARGET-30-PARAHE)
	PRRX1	MES
	PTBP1	MES
	PTGER4	MES	0.001									PTGER4 R355C (TARGET-30-PALAKM), PTGER4 Q473K (TARGET-30-PAMMWD)
	PTGFRN	MES	0.001									PTGFRN I262S (NBL31)
	PTN	MES
	PTPN14	MES	0.001									PTPN14 R9P (NBL48)
	PTPRG	MES
	PTPRK	MES	0.001									PTPRK A683V (N130)
	PTRF (CAVIN1)	MES	0.001									CAVIN1 AMPLIFIED (TARGET-30-PALJVX, TARGET-30-PARGUX)
	PXDC1	MES
	PXDN	MES	0.001									PXDN AMPLIFIED (TARGET-30-PARFBW), PXDN R933C (TARGET-30-PASSRS)
	PYGL	MES
	QKI	MES
	QSOX1	MES	0.001									QSOX1 H352N (TARGET-30-PASSRS), QSOX1 P636L (NBL37)
	RAB13	MES
	RAB29	MES
	RAB31	MES
	RAP1A	MES
	RAP1B	MES
	RBMS1	MES	0.001									RBMS1 AMPLIFIED (TARGET-30-PASDZJ)
	RCN1	MES
	RECK	MES
	REST	MES	0.001									REST P744S (TARGET-30-PASYMX)
	RGL1	MES
	RGS10	MES
	RGS3	MES
	RHOC	MES
	RHOJ	MES
	RIN2	MES	0.001									RIN2 M176I (N608)
	RIT1	MES
	RNFT1	MES	0.001									RNFT1 AMPLIFIED (TARGET-30-PARGUX)
	RNH1	MES	0.002									RNH1 AMPLIFIED (TARGET-30-PAAPFA, TARGET-30-PACRYY, TARGET-30-PADMGA)
	ROBO1	MES	0.001									ROBO1 P739S (TARGET-30-PARVLK)
	ROR1	MES	0.001									ROR1 HOMODELETED (TARGET-30-PARJTB), ROR1 L724H (TARGET-30-PAURPL)
	RRBP1	MES
	S1PR3	MES	0.001									S1PR3 S238Y (N718)
	SASH1	MES	0.001									SASH1 R348L (TARGET-30-PAMVLG), SASH1 L275V (TARGET-30-PARDCK)
	SCPEP1	MES	0.001									SCPEP1 AMPLIFIED (TARGET-30-PALJVX, TARGET-30-PARGUX)
	SCRG1	MES	0.001									SCRG1 HOMODELETED (TARGET-30-PARXLM)
	SDC2	MES
	SDC4	MES
	SDCBP	MES
	SDF4	MES	0.002									SDF4 HOMODELETED (TARGET-30-PARXLM, TARGET-30-PARRBU, TARGET-30-PASDZJ)
	SEC14L1	MES	0.004									SEC14L1 AMPLIFIED (TARGET-30-PACRYY, TARGET-30-PADSEC, TARGET-30-PAKAFK, TARGET-30-PARFBW, TARGET-30-PARIKT, TARGET-30-PARUXY)
	SEL1L3	MES
	SEMA3C	MES
	SEMA3F	MES	0.003									SEMA3F AMPLIFIED (TARGET-30-PACUGP, TARGET-30-PADMGA, TARGET-30-PADPHP, TARGET-30-PADUYJ)
	SEPT10	MES
	SERPINE2	MES	0.001									SERPINE2 HOMODELETED (TARGET-30-PAKADI, TARGET-30-PASAZJ)
	SERPINH1	MES	0.001									SERPINH1 HOMODELETED (TARGET-30-PAKADI, TARGET-30-PAAPFA)
	SFT2D1	MES
	SFT2D2	MES
	SGK1	MES	0.001									SGK1 G161D (TARGET-30-PANZVU)
	SH3BGRL	MES	0.001									SH3BGRL Y63* (TARGET-30-PASTCN)
	SHC1	MES	0.001									SHC1 E343D (TARGET-30-PAPRXW)
	SHROOM3	MES
	SIX1	MES	0.001									SIX1 A95V (TARGET-30-PAKGKH), SIX1 L34M (TARGET-30-PASFRV)
	SIX4	MES
	SKIL	MES
	SLC16A4	MES
	SLC30A1	MES
	SLC30A7	MES	0.001									SLC30A7 HOMODELETED (TARGET-30-PARJTB)
	SLC35F5	MES
	SLC38A2	MES
	SLC38A6	MES
	SLC39A14	MES
	SMAD3	MES	0.001									SMAD3 A349S (N566)
	SNAI2	MES
	SNAP23	MES
	SOSTDC1	MES	0.001									SOSTDC1 HOMODELETED (TARGET-30-PARUXY)
	SOX9	MES	0.003									SOX9 AMPLIFIED (TARGET-30-PARUXY, TARGET-30-PACRYY, TARGET-30-PADSEC, TARGET-30-PARFBW, TARGET-30-PARIKT)
	SPARC	MES
	SPARCL1	MES
	SPATA20	MES	0.001									SPATA20 AMPLIFIED (TARGET-30-PALJVX, TARGET-30-PARGUX)
	SPCS3	MES	0.001									SPCS3 HOMODELETED (TARGET-30-PARXLM)
	SPRED1	MES
	SPRY1	MES	0.001									SPRY1 AMPLIFIED (TARGET-30-PARDUJ)
	SPRY4	MES
	SPRY4-IT1	MES
	SQSTM1	MES	0.001									SQSTM1 HOMODELETED (TARGET-30-PARRBU)
	SRPX	MES	0.001									SRPX S37* (N744)
	SSBP4	MES	0.001									SSBP4 G127Rfs*152 (TARGET-30-PAKFUY)
	SSR1	MES
	SSR3	MES
	STAT1	MES	0.001									STAT1 HOMODELETED (TARGET-30-PASAZJ), STAT1 I671T (N492)
	STAT3	MES	0.001									STAT3 AMPLIFIED (TARGET-30-PALJVX, TARGET-30-PARGUX)
	STEAP1	MES
	STK38L	MES
	SUCLG2	MES	0.001									SUCLG2 D109H (TARGET-30-PAICGF)
	SURF4	MES	0.001									SURF4 AMPLIFIED (TARGET-30-PARFBW)
	SVIL	MES	0.001									SVIL A1224V (TARGET-30-PANYGR)
	SYDE1	MES
	SYNJ2	MES
	SYPL1	MES
	TCF7L2	MES
	TFE3	MES
	TFPI	MES	0.001									TFPI HOMODELETED (TARGET-30-PASAZJ)
	TGFB1I1	MES
	TGFBR2	MES
	THBS1	MES
	TIMP1	MES
	TJP1	MES
	TM4SF1	MES
	TM9SF2	MES
	TMBIM4	MES
	TMED9	MES	0.001									TMED9 HOMODELETED (TARGET-30-PARRBU)
	TMEFF2	MES	0.001									TMEFF2 HOMODELETED (TARGET-30-PASAZJ)
	TMEM263	MES
	TMEM50A	MES	0.002									TMEM50A HOMODELETED (TARGET-30-PACUGP, TARGET-30-PARRBU), TMEM50A W37G (TARGET-30-PAIXIF)
	TMEM87B	MES
	TNC	MES	0.005									TNC A1410T (NBL37), TNC R1741Q (TARGET-30-PAINLN), TNC I839F (TARGET-30-PALRSD), TNC C146F (TARGET-30-PAMZGT), TNC N1476S (TARGET-30-PARURB), TNC V1402L (TARGET-30-PARZIP), TNC C567F (TARGET-30-PATXDV), TNC D224N (TARGET-30-PAVABN)
	TNFRSF12A	MES
	TNFRSF1A	MES	0.001									TNFRSF1A AMPLIFIED (TARGET-30-PASAZJ), TNFRSF1A T282Hfs*22 (TARGET-30-PALAKE)
	TNMD	MES	0.001									TNMD HOMODELETED (TARGET-30-PASJYB)
	TNS1	MES										TNS1 HOMODELETED (TARGET-30-PASAZJ)
	TOR1AIP1	MES
	TPBG	MES	0.001									TPBG A112S (TARGET-30-PATEPF)
	TPM1	MES
	TPM2	MES
	TRAM1	MES
	TRAM2	MES										TRAM2 X157_splice (TARGET-30-PAPPKJ), TRAM2 I35V (NBL49)
	TRIL	MES
	TRIM5	MES
	TSC22D2	MES
	TSC22D3	MES										TSC22D3 HOMODELETED (TARGET-30-PASJYB)
	TSPAN4	MES										TSPAN4 AMPLIFIED (TARGET-30-PAAPFA, TARGET-30-PACRYY)
	TUBB6	MES
	TWSG1	MES
	TXNDC12	MES										TXNDC12 HOMODELETED (TARGET-30-PADMGA)
	UAP1	MES										UAP1 AMPLIFIED (TARGET-30-PARABN)
	UGDH	MES
	VCL	MES										VCL HOMODELETED (TARGET-30-PADPHP, TARGET-30-PAKADI), VCL X262_splice (NBL08)
	VIM	MES										VIM D148H (N508)
	WIPI1	MES										WIPI1 AMPLIFIED (TARGET-30-PARIKT, TARGET-30-PADSEC)
	WLS	MES										WLS HOMODELETED (TARGET-30-PAPZYP, TARGET-30-PARJTB)
	WNT5A	MES
	WWTR1	MES
	YAP1	MES										YAP1 HOMODELETED (TARGET-30-PARIKT, TARGET-30-PADIEY, TARGET-30-PADLPR), YAP1 L160H (TARGET-30-PARAMT), YAP1 R394Q (TARGET-30-PASCJJ)
	ZCCHC24	MES
	ZFP36L1	MES										ZFP36L1 HOMODELETED (TARGET-30-PARSEA)
	ZNF217	MES										ZNF217 S906R (TARGET-30-PASSRN)
	ABCA3	ADRN
	ABCB1	ADRN	0.001									ABCB1 V321L (TARGET-30-PASGUT)
	ABLIM1	ADRN
	ACOT7	ADRN	0.002									ACOT7 HOMODELETED (TARGET-30-PARRBU, TARGET-30-PARXLM, TARGET-30-PASDZJ)
	ACTL6B	ADRN	0.001									ACTL6B Q411K (TARGET-30-PASYPX)
	ACVR1B	ADRN	0.001									ACVR1B V29Afs*57 (NBL27)
	ADAM22	ADRN	0.001									ADAM22 X859_splice (TARGET-30-PALNLU)
	ADCYAP1R1	ADRN
	ADGRB3	ADRN
	ADRBK2	ADRN
	AGTPBP1	ADRN
	AHSA1	ADRN	0.001									AHSA1 HOMODELETED (TARGET-30-PARSEA)
	AKAP1	ADRN	0.001									AKAP1 AMPLIFIED (TARGET-30-PALJVX, TARGET-30-PARGUX)
	AKAP12	ADRN
	ALK	ADRN	0.023									ALK AMPLIFIED (TARGET-30-PARFBW), ALK F1174L (NBL08), ALK R1275Q (NBL16), ALK F1245C (NBL29), ALK R1275L (NBL61), ALK M1166N (N161), ALK X1389_splice (TARGET-30-PATWIL), ALK L1240V (TARGET-30-PATFCY)
	ANK2	ADRN
	ANKRD46	ADRN
	ANP32A	ADRN
	AP1S2	ADRN
	ARHGEF7	ADRN
	ARL6IP1	ADRN
	ASCL1	ADRN
	ASRGL1	ADRN	0.001									ASRGL1 AMPLIFIED (TARGET-30-PADSEC)
	ATCAY	ADRN
	ATL1	ADRN
	ATP6V0E2	ADRN	0.001									ATP6V0E2 HOMODELETED (TARGET-30-PAPZYP)
	ATP6V1B2	ADRN	0.001									ATP6V1B2 P352S (TARGET-30-PASYMX)
	AUTS2	ADRN	0.001									AUTS2 SV (TARGET-30-PARIRD)
	BEND4	ADRN
	BEX1	ADRN
	BEX2	ADRN
	BIRC5	ADRN	0.004									BIRC5 AMPLIFIED (TARGET-30-PARFBW, TARGET-30-PADSEC, TARGET-30-PAKAFK, TARGET-30-PACRYY, TARGET-30-PARIKT, TARGET-30-PARUXY)
	BMP7	ADRN										BMP7 H384S (TARGET-30-PAICGF)
	BMPR1B	ADRN
	C11orf95	ADRN
	C14orf132	ADRN
	C3orf14	ADRN
	C4orf48	ADRN
	C7orf55	ADRN
	CACNA1B	ADRN	0.005									CACNA1B AMPLIFIED (TARGET-30-PARFBW), CACNA1B G2135Afs*34 (TARGET-30-PALWIP), CACNA1B E1474G (N571), CACNA1B T133M (TARGET-30-PANLET), CACNA1B L1268V (TARGET-30-PASWVY), CACNA1B R363P (TARGET-30-PATXXI), CACNA1B T997M (TARGET-30-PAVEKN)
	CACNA2D2	ADRN	0.003									CACNA2D2 AMPLIFIED (TARGET-30-PACUGP, TARGET-30-PADMGA, TARGET-30-PADPHP, TARGET-30-PADUYJ, TARGET-30-PAKADI)
	CADM1	ADRN
	CAMSAP1	ADRN	0.001									CAMSAP1 AMPLIFIED (TARGET-30-PARFBW), CAMSAP1 E1343* (TARGET-30-PALUDH)
	CCDC167	ADRN
	CCND1	ADRN	0.002									CCND1 AMPLIFIED (TARGET-30-PAKAFK, TARGET-30-PAKAFK, TARGET-30-PARGUX)
	CCNI	ADRN
	CCP110	ADRN
	CCSAP	ADRN
	CD200	ADRN
	CDC42EP3	ADRN	0.001									CDC42EP3 AMPLIFIED (TARGET-30-PARFBW)
	CDCA5	ADRN	0.002									CDCA5 AMPLIFIED (TARGET-30-PADSEC, TARGET-30-PAKAFK, TARGET-30-PARGUX)
	CDKN2C	ADRN	0.001									CDKN2C HOMODELETED (TARGET-30-PADMGA)
	CDKN3	ADRN
	CELF2	ADRN
	CENPU	ADRN
	CENPV	ADRN
	CEP44	ADRN	0.001									CEP44 HOMODELETED (TARGET-30-PARXLM), CEP44 V216I (TARGET-30-PAKHHB)
	CERK	ADRN
	CETN3	ADRN
	CHGA	ADRN
	CHGB	ADRN
	CHML	ADRN	0.001									CHML A344P (TARGET-30-PASXGP)
	CHRNA3	ADRN	0.001									CHRNA3 P251T (TARGET-30-PAMZMG)
	CKB	ADRN
	CLASP2	ADRN	0.001									CLASP2 R834K (TARGET-30-PAISSH)
	CLGN	ADRN	0.001									CLGN AMPLIFIED (TARGET-30-PARDUJ)
	CRH	ADRN
	CRMP1	ADRN	0.001									CRMP1 Q207E (TARGET-30-PAPZFW)
	CSE1L	ADRN
	CXADR	ADRN	0.001									CXADR HOMODELETED (TARGET-30-PARACM)
	CXCR4	ADRN
	CYFIP2	ADRN
	CYGB	ADRN	0.004									CYGB AMPLIFIED (TARGET-30-PARFBW, TARGET-30-PARIKT, ARGET-30-PARUXY, TARGET-30-PACRYY, TARGET-30-PADSEC, TARGET-30-PAKAFK)
	DACH1	ADRN
	DAPK1	ADRN
	DBH	ADRN	0.001									DBH AMPLIFIED (TARGET-30-PARFBW)
	DCX	ADRN	0.001									DCX HOMODELETED (TARGET-30-PASJYB)
	DDC	ADRN
	DDX39A	ADRN	0.001									DDX39A E285K (TARGET-30-PAMMWD)
	DIABLO	ADRN	0.001									DIABLO AMPLIFIED (TARGET-30-PADUYJ)
	DKK1	ADRN
	DLK1	ADRN
	DNAJB1	ADRN
	DNAJC6	ADRN	0.001									DNAJC6 HOMODELETED (TARGET-30-PARJTB)
	DNAJC9	ADRN	0.001									DNAJC9 HOMODELETED (TARGET-30-PAKADI), DNAJC9 R95* (TARGET-30-PALNLU)
	DNER	ADRN	0.002									DNER HOMODELETED (TARGET-30-PARIKT, TARGET-30-PAKADI, TARGET-30-PASAZJ)
	DPYSL2	ADRN
	DPYSL3	ADRN	0.001									DPYSL3 E125V (TARGET-30-PAPZFW)
	DPYSL5	ADRN	0.001									DPYSL5 AMPLIFIED (TARGET-30-PARFBW, TARGET-30-PARUXY), DPYSL5 G450C (TARGET-30-PARACR)
	DTD1	ADRN
	DUSP4	ADRN
	EEF1A2	ADRN
	EIF1B	ADRN
	ELAVL2	ADRN	0.001									ELAVL2 HOMODELETED (TARGET-30-PAAPFA)
	ELAVL3	ADRN
	ELAVL4	ADRN
	EML4	ADRN
	EML6	ADRN	0.001									EML6 AMPLIFIED (TARGET-30-PARMTT)
	ENDOG	ADRN	0.001									ENDOG AMPLIFIED (TARGET-30-PARFBW)
	ENO2	ADRN	0.001									ENO2 AMPLIFIED (TARGET-30-PASAZJ)
	EPB41L4A-AS1	ADRN
	ESRRG	ADRN
	EVL	ADRN
	EXOC5	ADRN
	EYA1	ADRN
	FABP6	ADRN
	FAM107B	ADRN
	FAM155A	ADRN
	FAM163A	ADRN
	FAM167A	ADRN
	FAM169A	ADRN
	FAM171B	ADRN	0.001									FAM171B HOMODELETED (TARGET-30-PASAZJ)
	FAM60A	ADRN
	FAXC	ADRN
	FBLL1	ADRN
	FBXO8	ADRN	0.001									FBXO8 HOMODELETED (TARGET-30-PARXLM)
	FEV	ADRN	0.001									FEV HOMODELETED (TARGET-30-PASAZJ)
	FHOD3	ADRN	0.001									FHOD3 Q1297P (TARGET-30-PAIFXV)
	FIGNL1	ADRN
	FKBP1B	ADRN	0.001									FKBP1B AMPLIFIED (TARGET-30-PARFBW)
	FKBP4	ADRN										FKBP4 AMPLIFIED (TARGET-30-PASAZJ), FKBP4 K38R (NBL23)
	FOXM1	ADRN	0.001									FOXM1 AMPLIFIED (TARGET-30-PASAZJ)
	FOXO3	ADRN
	FSD1	ADRN
	FZD3	ADRN
	GABRB3	ADRN
	GAL	ADRN	0.001									GAL AMPLIFIED (TARGET-30-PARGUX, TARGET-30-PADSEC, TARGET-30-PAKAFK)
	GAP43	ADRN
	GATA2	ADRN
	GATA3	ADRN	0.001									GATA3 HOMODELETED (TARGET-30-PASAZJ)
	GCH1	ADRN
	GDAP1	ADRN
	GDAP1L1	ADRN
	GDI1	ADRN	0.001									GDI1 S213C (N161)
	GDPD1	ADRN	0.001									GDPD1 AMPLIFIED (TARGET-30-PARGUX)
	GGCT	ADRN
	GGH	ADRN
	GLCCI1	ADRN	0.001									GLCCI1 HOMODELETED (TARGET-30-PARUXY)
	GLDC	ADRN	0.002									GLDC K977I (NBL08), GLDC I933F (TARGET-30-PARGUX), GLDC I301N (TARGET-30-PASCJJ)
	GLRX	ADRN
	GMNN	ADRN
	GNB1	ADRN	0.001									GNB1 HOMODELETED (ARGET-30-PARRBU, TARGET-30-PARXLM, TARGET-30-PASDZJ)
	GNG4	ADRN
	GPR22	ADRN
	GPR27	ADRN
	GRB10	ADRN
	GRIA2	ADRN	0.001									GRIA2 R193L (TARGET-30-PARHUX)
	H1FX	ADRN
	HAND1	ADRN
	HAND2-AS1	ADRN
	HES6	ADRN	0.001									HES6 HOMODELETED (TARGET-30-PAKADI, ARGET-30-PASAZJ)
	HEY1	ADRN
	HK2	ADRN										HK2 V696E (TARGET-30-PALHVD), HK2 V22D (TARGET-30-PASYLD)
	HMGA1	ADRN
	HMP19	ADRN
	HN1 (NOTCH1)	ADRN	0.002									NOTCH1 AMPLIFIED (TARGET-30-PARFBW), NOTCH1 C2189Y (TARGET-30-PAPPKJ), NOTCH1 F1259S (TARGET-30-PARDCK)
	HNRNPA0	ADRN
	HS6ST2	ADRN	0.001									HS6ST2 HOMODELETED (TARGET-30-PASJYB)
	ICA1	ADRN	0.001									ICA1 HOMODELETED (TARGET-30-PARUXY)
	IGFBPL1	ADRN
	IGSF3	ADRN
	INA	ADRN
	INO80C	ADRN
	INSM1	ADRN
	INSM2	ADRN
	IRS2	ADRN
	ISL1	ADRN	0.001									ISL1 HOMODELETED (TARGET-30-PASGPY), ISL1 H39Y (TARGET-30-PASGUT)
	KDM1A	ADRN	0.001									KDM1A HOMODELETED (TARGET-30-PACUGP, TARGET-30-PARRBU)
	KIAA1211	ADRN
	KIDINS220	ADRN	0.001									KIDINS220 AMPLIFIED (TARGET-30-PARFBW)
	KIF15	ADRN
	KIF1A	ADRN	0.001									KIF1A SV (TARGET-30-PARSHT), KIF1A HOMODELETED (TARGET-30-PASAZJ)
	KIF21A	ADRN
	KIF2A	ADRN
	KIF5C	ADRN	0.001									KIF5C AMPLIFIED (TARGET-30-PASDZJ)
	KLC1	ADRN
	KLF13	ADRN
	KLF7	ADRN	0.001									KLF7 HOMODELETED (TARGET-30-PASAZJ), KLF7 R290Sfs*9 (TARGET-30-PAKGKH)
	KLHL13	ADRN	0.001									KLHL13 HOMODELETED (TARGET-30-PASJYB)
	KLHL23	ADRN
	KNSTRN	ADRN
	L1CAM	ADRN	0.001									L1CAM N433I (TARGET-30-PASMNT)
	LEPROTL1	ADRN
	LIN28B	ADRN
	LINC00888	ADRN
	LMO3	ADRN	0.001									LMO3 C108F (TARGET-30-PARURB)
	LOC100507194	ADRN
	LOC101928409	ADRN
	LRRTM2	ADRN
	LSM3	ADRN
	LSM4	ADRN
	LYN	ADRN
	MAGI3	ADRN
	MANEAL	ADRN	0.001									MANEAL HOMODELETED (TARGET-30-PARRBU)
	MAP1B	ADRN
	MAP2	ADRN	0.001									MAP2 HOMODELETED (TARGET-30-PASAZJ), MAP2 Y796* (TARGET-30-PANIPC)
	MAP6	ADRN	0.001									MAP6 HOMODELETED (TARGET-30-PAKADI)
	MAPK8	ADRN
	MAPT	ADRN	0.001									MAPT AMPLIFIED (TARGET-30-PALJVX, TARGET-30-PARGUX)
	MARCH11	ADRN
	MCM2	ADRN
	MCM6	ADRN										MCM6 R619Q (TARGET-30-PALUDH)
	MCM7	ADRN
	MIAT	ADRN
	MMD	ADRN	0.001									MMD AMPLIFIED (TARGET-30-PALJVX, TARGET-30-PARGUX)
	MRPL48	ADRN	0.003									MRPL48 HOMODELETED (TARGET-30-PAKADI, TARGET-30-PADIEY, TARGET-30-PADLIC, TARGET-30-PADLJN, TARGET-30-PADSEC)
	MSH6	ADRN	0.001									MSH6 F726L (TARGET-30-PARHUX)
	MSI2	ADRN	0.002									MSI2 AMPLIFIED (TARGET-30-PALJVX, TARGET-30-PARGUX), MSI2 R100* (TARGET-30-PARDCK)
	MTCL1	ADRN	0.001									MTCL1 S685N (TARGET-30-PANYGR), MTCL1 G736W (TARGET-30-PASGAP)
	MXI1	ADRN
	MYBL2	ADRN
	MYEF2	ADRN	0.001									MYEF2 HOMODELETED (TARGET-30-PASJYB)
	MYO5A	ADRN	0.001									MYO5A HOMODELETED (TARGET-30-PASJYB), MYO5A V416L (TARGET-30-PAMZGT)
	MYRIP	ADRN	0.001									MYRIP E562D (TARGET-30-PARSBI)
	NANOS1	ADRN
	NAP1L5	ADRN
	NAPB	ADRN
	NARS2	ADRN
	NBEA	ADRN
	NCAM1	ADRN	0.001									NCAM1 X200_splice (TARGET-30-PASGUT), NCAM1 G284S (TARGET-30-PASLRM)
	NCAN	ADRN	0.002									NCAN W541L (TARGET-30-PANIPC), NCAN P1218L (TARGET-30-PANLET), NCAN A654T (TARGET-30-PAPKXS)
	NCOA7	ADRN
	NCS1	ADRN	0.001									NCS1 AMPLIFIED (TARGET-30-PARFBW)
	NEFL	ADRN
	NEFM	ADRN
	NELFCD	ADRN
	NELL2	ADRN
	NET1	ADRN	0.001									NET1 HOMODELETED (TARGET-30-PASAZJ)
	NFIL3	ADRN
	NGRN	ADRN
	NMNAT2	ADRN
	NNAT	ADRN
	NOL4	ADRN
	NPTX2	ADRN
	NPY	ADRN	0.001									NPY HOMODELETED (TARGET-30-PARUXY)
	NRCAM	ADRN
	NRSN1	ADRN
	NSG1	ADRN
	NUDT11	ADRN
	NUF2	ADRN
	NUSAP1	ADRN
	OLA1	ADRN	0.001									OLA1 ARHGAP15-OLA1 fusion (TARGET-30-PARIRD)
	OLFM1	ADRN	0.001									OLFM1 AMPLIFIED (TARGET-30-PARFBW)
	PARP6	ADRN
	PBK	ADRN
	PBX3	ADRN
	PDK1	ADRN
	PEG3	ADRN
	PHF21B	ADRN
	PHOX2A	ADRN	0.001									PHOX2A HOMODELETED (TARGET-30-PAKADI)
	PHOX2B	ADRN
	PHPT1	ADRN	0.001									PHPT1 AMPLIFIED (TARGET-30-PARFBW)
	PHYHIPL	ADRN
	PIK3R1	ADRN
	PKIA	ADRN
	PLPPR5	ADRN
	PNMA2	ADRN
	POLB	ADRN
	POPDC3	ADRN
	PPM1E	ADRN	0.001									PPM1E AMPLIFIED (TARGET-30-PALJVX, TARGET-30-PARGUX)
	PPP1R9A	ADRN
	PPP2R3C	ADRN
	PRC1	ADRN
	PRCD	ADRN	0.004									PRCD AMPLIFIED (TARGET-30-PARFBW, TARGET-30-PACRYY, TARGET-30-PADSEC, TARGET-30-PAKAFK,TARGET-30-PARIKT, TARGET-30-PARUXY)
	PRIM1	ADRN
	PRPH	ADRN
	PRSS12	ADRN	0.001									PRSS12 R801Q (TARGET-30-PALBFW)
	PRSS3	ADRN
	PTS	ADRN
	QDPR	ADRN	0.001									QDPR HOMODELETED (TARGET-30-PARAHE), QDPR T211I (N165)
	RAB33A	ADRN	0.001									RAB33A HOMODELETED (TARGET-30-PASJYB)
	RAB6B	ADRN	0.001									RAB6B HOMODELETED (TARGET-30-PARAHE)
	RALGDS	ADRN	0.001									RALGDS AMPLIFIED (TARGET-30-PARFBW)
	RANBP1	ADRN
	RBBP8	ADRN
	RBMS3	ADRN
	RBP1	ADRN
	REC8	ADRN
	REEP1	ADRN
	RET	ADRN
	RFC4	ADRN
	RGS17	ADRN
	RGS5	ADRN	0.001									RGS5 E111K (N752)
	RIMBP2	ADRN	0.001									RIMBP2 AMPLIFIED (TARGET-30-PADUYJ), RIMBP2 R674Gfs*13 (TARGET-30-PALETP)
	RIMS3	ADRN	0.001									RIMS3 P191S (TARGET-30-PAIPGU)
	RNF144A	ADRN	0.001									RNF144A AMPLIFIED (TARGET-30-PARFBW)
	RNF150	ADRN	0.001									RNF150 AMPLIFIED (TARGET-30-PARDUJ)
	RNF157	ADRN	0.005									RNF157 AMPLIFIED (TARGET-30-PARFBW, TARGET-30-PACRYY,TARGET-30-PAKAFK, TARGET-30-PARIKT, TARGET-30-PARUXY ), RNF157 N617S (TARGET-30-PAKZRF)
	RNF165	ADRN
	RNFT2	ADRN
	RPS6KA2	ADRN
	RRM2	ADRN	0.001									RRM2 SV (TARGET-30-PARFBW), RRM2 AMPLIFIED (TARGET-30-PAPTMM)
	RTN1	ADRN	0.001									RTN1 P489Rfs*2 (TARGET-30-PAPWFY)
	RTN2	ADRN
	RUFY3	ADRN
	RUNDC3A	ADRN	0.001									RUNDC3A AMPLIFIED (TARGET-30-PALJVX, TARGET-30-PARGUX)
	RUNDC3B	ADRN
	SATB1	ADRN
	SBK1	ADRN
	SCAMP5	ADRN
	SCG2	ADRN	0.001									SCG2 HOMODELETED (TARGET-30-PASAZJ), SCG2 P428Q (TARGET-30-PAMZGT)
	SCG3	ADRN	0.001									SCG3 HOMODELETED (TARGET-30-PASJYB)
	SCN3A	ADRN	0.001									SCN3A AMPLIFIED (TARGET-30-PASDZJ)
	SEC11C	ADRN
	SEPT3 (SEPTIN3)	ADRN	0.001									SEPTIN3 N147H (TARGET-30-PARNTS)
	SEPT6	ADRN
	SERP2	ADRN
	SETD7	ADRN	0.001									SETD7 AMPLIFIED (TARGET-30-PARDUJ)
	SHC3	ADRN	0.001									SHC3 S26L (TARGET-30-PARDUJ)
	SHD	ADRN
	SIX3	ADRN
	SLC10A4	ADRN	0.001									SLC10A4 P52Afs*140 (NBL02), SLC10A4 A299D (TARGET-30-PAMMWD)
	SLC35G2	ADRN
	SLIT1	ADRN
	SLIT3	ADRN
	SNAP25	ADRN
	SNAP91	ADRN
	SOX11	ADRN	0.001									SOX11 AMPLIFIED (TARGET-30-PARFBW)
	ST3GAL6	ADRN
	STMN2	ADRN
	STMN4	ADRN
	STRA6	ADRN
	STXBP1	ADRN	0.001									STXBP1 AMPLIFIED (TARGET-30-PARFBW)
	SV2C	ADRN	0.001									SV2C D130E (TARGET-30-PARGUX)
	SYNPO2	ADRN
	SYT1	ADRN
	SYT4	ADRN
	TACC2	ADRN
	TAGLN3	ADRN
	TBC1D30	ADRN
	TBPL1	ADRN
	TCEAL7	ADRN
	TDG	ADRN
	TENM4	ADRN	0.001									TENM4 G671Vfs*4 (TARGET-30-PASYMX), TENM4 A2694D (TARGET-30-PASZPI)
	TFAP2B	ADRN
	TH	ADRN	0.001									TH AMPLIFIED (TARGET-30-PAAPFA, TARGET-30-PACRYY)
	THSD7A	ADRN	0.002									THSD7A HOMODELETED (TARGET-30-PARUXY), THSD7A G211R (N479), THSD7A R462L (TARGET-30-PASSRN)
	TIAM1	ADRN	0.003									TIAM1 W1285* (N607), TIAM1 A1438S (N041), TIAM1 I1393V (NBL40), TIAM1 L562I (N159)
	TMEM108	ADRN	0.001									TMEM108 HOMODELETED (TARGET-30-PARAHE)
	TMEM178B	ADRN
	TMEM97	ADRN
	TMOD1	ADRN
	TMOD2	ADRN	0.001									TMOD2 HOMODELETED (TARGET-30-PASJYB)
	TMTC4	ADRN
	TOX2	ADRN
	TRAP1	ADRN
	TSPAN13	ADRN	0.001									TSPAN13 HOMODELETED (TARGET-30-PARUXY), TSPAN13 Y78Ifs*2 (N194)
	TSPAN7	ADRN
	TTC8	ADRN	0.001									TTC8 HOMODELETED (TARGET-30-PARSEA)
	TUB	ADRN
	TUBB2A	ADRN
	TUBB2B	ADRN
	TUBB3	ADRN	0.001									TUBB3 HOMODELETED (TARGET-30-PARABN, TARGET-30-PASCUF)
	TUBB4B	ADRN	0.001									TUBB4B AMPLIFIED (TARGET-30-PARFBW)
	UBE2C	ADRN	0.001									UBE2C G25Afs*15 (TARGET-30-PASRFS)
	UBE2T	ADRN
	UCP2	ADRN	0.003									UCP2 HOMODELETED (TARGET-30-PADIEY, TARGET-30-PADLIC, TARGET-30-PADLJN, TARGET-30-PADSEC, TARGET-30-PAKADI)
	UNC79	ADRN	0.001									UNC79 R993I (TARGET-30-PATBMM)
	VRK1	ADRN
	ZNF195	ADRN	0.001									ZNF195 AMPLIFIED (TARGET-30-PAAPFA)
	ZNF22	ADRN
	ZNF24	ADRN
	ZNF512	ADRN	0.001									ZNF512 AMPLIFIED (TARGET-30-PARFBW)
	ZNF536	ADRN	0.001									ZNF536 AMPLIFIED (TARGET-30-PASBEN), ZNF536 HOMODELETED (TARGET-30-PACUGP)
	ZNF704	ADRN
	ZNF711	ADRN	0.001									ZNF711 A234T (TARGET-30-PAISSH)
	ZNF738	ADRN
	ZNF91	ADRN	0.001									ZNF91 M1178I (TARGET-30-PAITEG)
	ZWILCH	ADRN

## Sheet: S2- Mut. of 38 TFs pancancer
Mutation profiles of 38 TFs pan cancer	TG gene up/ down regulated	cumulative genetic alteration rate
ACC	Adrencortical carcinoma (TCGA, Firehose Legacy, 92 samples), Adrencortical carcinoma (TCGA, PanCancer Atlas, 92 samples)
MES	ELK4	0.011	ELK4 V41L	ELK4 V41L														key for column 2		key for mutations in columns 4+
MES	CREG1	0.011	CREG1 AMPLIFIED	CREG1 AMPLIFIED															upregulation		amplification
MES	DCAF6	0																	downregulation		missence mutation (unknown significance)
MES	ID1	0.011	ID1 AMPLIFIED	ID1 A12T																	missence mutation (putative driver)
MES	SMAD3	0																			truncating mutation (unknown significance)
MES	SIX4	0																			truncating mutation (putative driver)
MES	SIX1	0.011	SIX4 A13V	SIX4 A13V																	deletion
MES	MAML2	0																			inframe mutation
MES	NOTCH2	0.08	NOTCH2 AMPLIFIED	NOTCH2 AMPLIFIED	NOTCH2 AMPLIFIED	NOTCH2 C19W	NOTCH2 C19W	NOTCH2 C19W	NOTCH2 C19W	NOTCH2 C19W	NOTCH2 C19W	NOTCH2 C19W	NOTCH2 C19W	NOTCH2 C19W	NOTCH2 C19W	NOTCH2 C19W					fusion
MES	CBFB	0.016	CBFB AMPLIFIED	CBFB AMPLIFIED	CBFB AMPLIFIED																Splice variant
MES	IFI16	0.03	IFI16 AMPLIFIED	IFI16 AMPLIFIED	IFI16 AMPLIFIED	IFI16 AMPLIFIED	IFI16 E587V	IFI16 E643V													structural variant
MES	ZNF217	0.016	ZNF217 AMPLIFIED	ZNF217 AMPLIFIED	ZNF217 V739I
MES	EGR3	0.011	EGR3 C335S	EGR3 C335S
MES	ZFP36L1	0.022	ZFP36L1 AMPLIFIED	ZFP36L1 AMPLIFIED	ZFP36L1 T242S	ZFP36L1 T242S
MES	WWTR1	0.011	WWTR1 AMPLIFIED	WWTR1 AMPLIFIED
MES	PRRX1	0.011	PRRX1 D54H	PRRX1 D54H
MES	SOX9	0
MES	MEOX1	0.04	MEOX1 HOMODELETED	MEOX1 HOMODELETED	MEOX1 HOMODELETED	MEOX1 HOMODELETED	MEOX1 AMPLIFIED	MEOX1 AMPLIFIED	MEOX1 AMPLIFIED	MEOX1 AMPLIFIED
MES	MEOX2	0.03	MEOX2 AMPLIFIED	MEOX2 AMPLIFIED	MEOX2 AMPLIFIED	MEOX2 AMPLIFIED	MEOX2 AMPLIFIED	MEOX2 AMPLIFIED
MES	AEBP1	0.05	AEBP1 AMPLIFIED	AEBP1 AMPLIFIED	AEBP1 AMPLIFIED	AEBP1 AMPLIFIED	AEBP1 AMPLIFIED	AEBP1 AMPLIFIED	AEBP1 AMPLIFIED	AEBP1 AMPLIFIED	AEBP1 A556D	AEBP1 A556D
ADRN	ZNF536	0.016	ZNF536 AMPLIFIED	ZNF536 E288*	ZNF536 E288*
ADRN	PHOX2A	0.011	PHOX2A AMPLIFIED	PHOX2A V136I
ADRN	HAND1	0.005	HAND1 AMPLIFIED
ADRN	ASCL1	0
ADRN	KLF13	0.011	KLF13 HOMODELETED	KLF13 HOMODELETED
ADRN	SOX11	0.011	SOX11 S406I	SOX11 S406I
ADRN	GATA2	0
ADRN	GATA3	0.04	GATA3 AMPLIFIED	GATA3 AMPLIFIED	GATA3 HOMODELETED	GATA3 HOMODELETED	GATA3 G125dup	GATA3 G443C	GATA3 G443C
ADRN	KLF7	0.005	KLF7 D96Y
ADRN	EYA1	0.022	EYA1 Q562E	EYA1 Q562E	EYA1 AMPLIFIED	EYA1 AMPLIFIED
ADRN	TFAP2B	0
ADRN	ISL1	0.05	ISL1 I163Sfs*26	ISL1 I163Sfs*26	ISL1 AMPLIFIED	ISL1 AMPLIFIED	ISL1 AMPLIFIED	ISL1 AMPLIFIED	ISL1 AMPLIFIED	ISL1 H39P	ISL1 H39P
ADRN	HEY1	0.011	HEY1 AMPLIFIED	HEY1 AMPLIFIED
ADRN	SIX3	0
ADRN	DACH1	0.016	DACH1 P556I	DACH1 P556L, DACH1 P556T	DACH1 G79S
ADRN	PHOX2B	0.016	PHOX2B AMPLIFIED	PHOX2B AMPLIFIED	PHOX2B T127P
ADRN	PBX3	0.022	PBX3 AMPLIFIED	PBX3 AMPLIFIED	PBX3 AMPLIFIED	PBX3 AMPLIFIED
ADRN	SATB1	0
BLCA	Bladder Urothelial Carcinoma (TCGA, Firehose Legacy, 413 samples)
MES	ELK4	0.04	ELK4 AMPLIFIED	ELK4 AMPLIFIED	ELK4 AMPLIFIED	ELK4 HOMODELETED	ELK4 S136Y
MES	CREG1	0.13	CREG1 AMPLIFIED	CREG1 AMPLIFIED	CREG1 AMPLIFIED	CREG1 AMPLIFIED	CREG1 AMPLIFIED	CREG1 AMPLIFIED	CREG1 AMPLIFIED	CREG1 AMPLIFIED	CREG1 AMPLIFIED	CREG1 AMPLIFIED	CREG1 AMPLIFIED	CREG1 AMPLIFIED	CREG1 AMPLIFIED	CREG1 AMPLIFIED	CREG1 AMPLIFIED	CREG1 AMPLIFIED	CREG1 AMPLIFIED	CREG1 AMPLIFIED	CREG1 AMPLIFIED	CREG1 AMPLIFIED	CREG1 AMPLIFIED
MES	DCAF6	0.14	DCAF6 AMPLIFIED	DCAF6 AMPLIFIED	DCAF6 AMPLIFIED	DCAF6 AMPLIFIED	DCAF6 AMPLIFIED	DCAF6 AMPLIFIED	DCAF6 AMPLIFIED	DCAF6 AMPLIFIED	DCAF6 AMPLIFIED	DCAF6 AMPLIFIED	DCAF6 AMPLIFIED	DCAF6 AMPLIFIED	DCAF6 AMPLIFIED	DCAF6 AMPLIFIED	DCAF6 AMPLIFIED	DCAF6 AMPLIFIED	DCAF6 AMPLIFIED	DCAF6 AMPLIFIED	DCAF6 AMPLIFIED	DCAF6 AMPLIFIED	DCAF6 G234S	DCAF6 L43R	DCAF6 Q335H	DCAF6 D803H	DCAF6 T496I
MES	ID1	0.07	ID1 AMPLIFIED	ID1 AMPLIFIED	ID1 AMPLIFIED	ID1 AMPLIFIED	ID1 AMPLIFIED	ID1 AMPLIFIED	ID1 AMPLIFIED	ID1 AMPLIFIED	ID1 S26R
MES	SMAD3	0.04	SMAD3 HOMODELETED	SMAD3 M115I	SMAD3 M255I	SMAD3 E149K, SMAD3 V244I	SMAD3 Q365K
MES	SIX4	0.016	SIX4 E19Q	SIX4 S499N
MES	SIX1	0.008	SIX1 R110W
MES	MAML2	0.04	MAML2 G928*	MAML2 L753F	MAML2 R43G	MAML2 N1070S	MAML2 M235I
MES	NOTCH2	0.18	NOTCH2 AMPLIFIED	NOTCH2 AMPLIFIED	NOTCH2 AMPLIFIED	NOTCH2 AMPLIFIED	NOTCH2 AMPLIFIED	NOTCH2 AMPLIFIED	NOTCH2 AMPLIFIED	NOTCH2 AMPLIFIED	NOTCH2 AMPLIFIED	NOTCH2 AMPLIFIED	NOTCH2 AMPLIFIED	NOTCH2 AMPLIFIED	NOTCH2 AMPLIFIED	NOTCH2 AMPLIFIED	NOTCH2 AMPLIFIED	NOTCH2 P6Rfs*27	NOTCH2 P6Rfs*27	NOTCH2 P6Rfs*27	NOTCH2 P6Rfs*27	NOTCH2 G292R	NOTCH2 D1843H	NOTCH2 D1898N	NOTCH2 E253Q
MES	CBFB	0.024	CBFB AMPLIFIED	CBFB AMPLIFIED	CBFB L171Q
MES	IFI16	0.1	IFI16 AMPLIFIED	IFI16 AMPLIFIED	IFI16 AMPLIFIED	IFI16 AMPLIFIED	IFI16 AMPLIFIED	IFI16 AMPLIFIED	IFI16 AMPLIFIED	IFI16 AMPLIFIED	IFI16 AMPLIFIED	IFI16 AMPLIFIED	IFI16 AMPLIFIED	IFI16 AMPLIFIED	IFI16 AMPLIFIED	IFI16 E121Q
MES	ZNF217	0.04	ZNF217 AMPLIFIED	ZNF217 AMPLIFIED	ZNF217 AMPLIFIED	ZNF217 S1007F	ZNF217 L28V
MES	EGR3	0.09	EGR3 HOMODELETED	EGR3 HOMODELETED	EGR3 HOMODELETED	EGR3 HOMODELETED	EGR3 HOMODELETED	EGR3 HOMODELETED	EGR3 HOMODELETED	EGR3 HOMODELETED	EGR3 AMPLIFIED	EGR3 D346H
MES	ZFP36L1	0.06	ZFP36L1 AMPLIFIED	ZFP36L1 Y169C	ZFP36L1 S312R	ZFP36L1 A186T	ZFP36L1 Q199Pfs*3	ZFP36L1 S54*	ZFP36L1 T213Hfs*24
MES	WWTR1	0.04	WWTR1 AMPLIFIED	WWTR1 AMPLIFIED	WWTR1 AMPLIFIED	WWTR1 Q233H	WWTR1 M288I
MES	PRRX1	0.14	PRRX1 AMPLIFIED	PRRX1 AMPLIFIED	PRRX1 AMPLIFIED	PRRX1 AMPLIFIED	PRRX1 AMPLIFIED	PRRX1 AMPLIFIED	PRRX1 AMPLIFIED	PRRX1 AMPLIFIED	PRRX1 AMPLIFIED	PRRX1 AMPLIFIED	PRRX1 AMPLIFIED	PRRX1 AMPLIFIED	PRRX1 AMPLIFIED	PRRX1 AMPLIFIED	PRRX1 M1?	PRRX1 E114K, PRRX1 K90N
MES	SOX9	0.03	SOX9 AMPLIFIED	SOX9 AMPLIFIED	SOX9 AMPLIFIED	SOX9 AMPLIFIED
MES	MEOX1	0.016	MEOX1 AMPLIFIED	MEOX1 M224I
MES	MEOX2	0.1	MEOX2 AMPLIFIED	MEOX2 AMPLIFIED	MEOX2 AMPLIFIED	MEOX2 AMPLIFIED	MEOX2 AMPLIFIED	MEOX2 AMPLIFIED	MEOX2 AMPLIFIED	MEOX2 AMPLIFIED	MEOX2 AMPLIFIED	MEOX2 Q175*	MEOX2 S270*	MOEX2 D113N	MEOX2 H303Y
MES	AEBP1	0.1	AEBP1 G6W	AEBP1 AMPLIFIED	AEBP1 AMPLIFIED	AEBP1 AMPLIFIED
ADRN	ZNF536	0.19	ZNF536 AMPLIFIED	ZNF536 AMPLIFIED	ZNF536 AMPLIFIED	ZNF536 AMPLIFIED	ZNF536 AMPLIFIED	ZNF536 AMPLIFIED	ZNF536 AMPLIFIED	ZNF536 AMPLIFIED	ZNF536 AMPLIFIED	ZNF536 AMPLIFIED	ZNF536 AMPLIFIED	ZNF536 AMPLIFIED	ZNF536 AMPLIFIED	ZNF536 AMPLIFIED	ZNF536 AMPLIFIED	ZNF536 AMPLIFIED	ZNF536 G901E	ZNF536 G901E	ZNF536 E1252K	ZNF536 F139L	ZNF536 S1076C	ZNF536 D1101N	ZNF536 P959A
ADRN	PHOX2A	0.05	PHOX2A AMPLIFIED	PHOX2A AMPLIFIED	PHOX2A AMPLIFIED	PHOX2A AMPLIFIED	PHOX2A AMPLIFIED	PHOX2A AMPLIFIED
ADRN	HAND1	0
ADRN	ASCL1	0.024	ASCL1 S111I	ASCL1 Q62del	ASCL1 AMPLIFIED
ADRN	KLF13	0.008	KLF13 HOMODELETED
ADRN	SOX11	0.03	SOX11 AMPLIFIED	SOX11 AMPLIFIED	SOX11 AMPLIFIED	SOX11 AMPLIFIED
ADRN	GATA2	0.008	GATA2 AMPLIFIED
ADRN	GATA3	0.11	GATA3 AMPLIFIED	GATA3 AMPLIFIED	GATA3 AMPLIFIED	GATA3 AMPLIFIED	GATA3 AMPLIFIED	GATA3 AMPLIFIED	GATA3 AMPLIFIED	GATA3 AMPLIFIED	GATA3 AMPLIFIED	GATA3 AMPLIFIED	GATA3 AMPLIFIED	GATA3 AMPLIFIED	GATA3 AMPLIFIED	GATA3 S426Pfs*49
ADRN	KLF7	0.024	KLF7 AMPLIFIED	KLF7 HOMODELETED	KLF7 HOMODELETED
ADRN	EYA1	0.06	EYA1 AMPLIFIED	EYA1 AMPLIFIED	EYA1 AMPLIFIED	EYA1 AMPLIFIED	EYA1 AMPLIFIED	EYA1 AMPLIFIED	EYA1 P261A
ADRN	TFAP2B	0
ADRN	ISL1	0.024	ISL1 HOMODELETED	ISL1 AMPLIFIED	ISL1 AMPLIFIED	ISL1 L299S
ADRN	HEY1	0.06	EYA1 AMPLIFIED	EYA1 AMPLIFIED	EYA1 AMPLIFIED	EYA1 AMPLIFIED	EYA1 AMPLIFIED	EYA1 AMPLIFIED
ADRN	SIX3	0.024	SIX AMPLIFIED	SIX3 H162Y	SIX3 S326R
ADRN	DACH1	0.06	DACH1 X577_splice	DACH1 AMPLIFIED	DACH1 AMPLIFIED	DACH1 AMPLIFIED	DACH1 AMPLIFIED	DACH1 AMPLIFIED	DACH1 HOMODELETED	DACH1 M404I	DACH1 D667V	DACH1 G371R	DACH1 S176*	DACH1 S432*
ADRN	PHOX2B	0.008	PHOX2B A210V
ADRN	PBX3	0.008	PBX3 E100*
ADRN	SATB1	0.07	SATB1 AMPLIFIED	SATB1 AMPLIFIED	SATB1 AMPLIFIED	SATB1 AMPLIFIED	SATB1 AMPLIFIED	SATB1 AMPLIFIED	SATB1 AMPLIFIED	SATB1 AMPLIFIED	SATB1 HOMODELETED
BRCA	Breast invasive carcinoma (British Columbia, Nature 2015, 65 samples), Breast invasive carcinoma (Broad, Nature 2012, 103 samples), Breast invasive carcinoma (Sanger, Nature 2021, 100 samples)
MES	ELK4	0.007	ELK4 A328T	ELK4 P231Q
MES	CREG1	0
MES	DCAF6	0.007	DCAF6 K109*	DCAF6 N463I
MES	ID1	0
MES	SMAD3	0
MES	SIX4	0.011	SIX4 Y228*	SIX4 D306N	SIX4 Q459P
MES	SIX1	0
MES	MAML2	0.007	MAML2 G294R	MAML2 L890F
MES	NOTCH2	0.004	NOTCH2 K1514R
MES	CBFB	0.019	CBFB L97Efs*18	CBFB P70Sfs*13	CBFB R83*	CBFB R19*	CBFB E152*
MES	IFI16	0.004	IFI16 E570*
MES	ZNF217	0.007	ZNF217 P757L	ZNF217 D528G
MES	EGR3	0
MES	ZFP36L1	0.007	ZFP36L1 S92Rfs*56	ZFP36L1 S336*
MES	WWTR1	0.004	WWTR1 M288I
MES	PRRX1	0.004	PRRX1 R115W
MES	SOX9	0.004	SOX9 P58S
MES	MEOX1	0
MES	MEOX2	0.004	MEOX2 E197G
MES	AEBP1	0.004	AEBP1 D469G
ADRN	ZNF536	0.015	ZNF536 P1249A	ZNF536 T631I	ZNF536 V683L	ZNF536 S1272R
ADRN	PHOX2A	0
ADRN	HAND1	0
ADRN	ASCL1	0
ADRN	KLF13	0.004	KLF13 C232Y
ADRN	SOX11	0
ADRN	GATA2	0
ADRN	GATA3	0.07	GATA3 S402Lfs*105	GATA3 F430Lfs*45	GATA3 L396Pfs*111	GATA3 P408Afs*99	GATA3 D335Gfs*17	GATA3 C320Lfs*32, GATA3 S426Afs*82	GATA3 N333Qfs*19	GATA3 M400Nfs*107	GATA3 D335Gfs*17	GATA3 T326Pfs*30	GATA3 P408Afs*99	GATA3 M442Pfs*34	GATA3 P432Tfs*75	GATA3 C317Vfs*38	GATA3 N333Kfs*19	GATA3 P408Afs*99	GATA3 X308_splice	GATA3 X308_splice	GATA3 M293K
ADRN	KLF7	0
ADRN	EYA1	0.015	EYA1 X323_splice		EYA1 T249K	EYA1 G59R
ADRN	TFAP2B	0
ADRN	ISL1	0.004	ISL1 F314V
ADRN	HEY1	0
ADRN	SIX3	0
ADRN	DACH1	0.004	DACH1 Q423E
ADRN	PHOX2B	0
ADRN	PBX3	0
ADRN	SATB1	0.007	SATB1 S284C
CESC	Cervical Squamous Cell Carcinoma and Endocervical Adenocarcinoma (TCGA, Firehose Legacy, 310 samples)
MES	ELK4	0.03	ELK4 AMPLIFIED	ELK4 AMPLIFIED	ELK4 HOMODELETED	ELK4 S209*	ELK4 S372C	ELK4 R61Q
MES	CREG1	0.021	CREG1 AMPLIFIED	CREG1 AMPLIFIED	CREG1 AMPLIFIED	CREG1 AMPLIFIED
MES	DCAF6	0.04	DCAF6 AMPLIFIED	DCAF6 AMPLIFIED	DCAF6 AMPLIFIED	DCAF6 AMPLIFIED	DCAF6 S415F	DCAF6 D497N	DCAF6 Q420E
MES	ID1	0.06	ID1 AMPLIFIED	ID1 AMPLIFIED	ID1 AMPLIFIED	ID1 AMPLIFIED	ID1 AMPLIFIED	ID1 AMPLIFIED	ID1 AMPLIFIED	ID1 AMPLIFIED	ID1 AMPLIFIED	ID1 AMPLIFIED	ID1 K23N
MES	SMAD3	0.01	SMAD3 W94*	SMAD3 Q128H
MES	SIX4	0.021	SIX4 E146D	SIX4 AMPLIFIED	SIX4 AMPLIFIED	SIX4 HOMODELETED
MES	SIX1	0.016	SIX1 AMPLIFIED	SIX1 AMPLIFIED	SIX1 HOMODELETED
MES	MAML2	0.06	MAML2 L772F	MAML2 S462*	MAML2 AMPLIFIED	MAML2 AMPLIFIED	MAML2 AMPLIFIED	MAML2 AMPLIFIED	MAML2 HOMODELETED	MAML2 HOMODELETED	MAML2 HOMODELETED	MAML2 HOMODELETED	MAML2 R806Kfs*19	MAML2 S676R
MES	NOTCH2	0.05	NOTCH2 AMPLIFIED	NOTCH2 AMPLIFIED	NOTCH2 AMPLIFIED	NOTCH2 AMPLIFIED	NOTCH2 R2298W	NOTCH2 R2298W	NOTCH2 P1421S, NOTCH2 S1362C	NOTCH2 S2427R	NOTCH2 E685Q	NOTCH2 P6Rfs*27
MES	CBFB	0.016	CBFB HOMODELETED	CBFB A132S	CBFB G112S
MES	IFI16	0.04	IFI16 AMPLIFIED	IFI16 AMPLIFIED	IFI16 AMPLIFIED	IFI16 AMPLIFIED	IFI16 Q430*	IFI16 G664*	IFI16 F239L	IFI16 E423K
MES	ZNF217	0.021	ZNF217 E633K	ZNF217 AMPLIFIED	ZNF217 AMPLIFIED	ZNF217 AMPLIFIED
MES	EGR3	0.021	EGR3 HOMODELETED	EGR3 HOMODELETED	EGR3 HOMODELETED	EGR3 T122M
MES	ZFP36L1	0.021	ZFP36L1 S318F	ZFP36L1 AMPLIFIED	ZFP36L1 AMPLIFIED	ZFP36L1 HOMODELETED
MES	WWTR1	0.08	WWTR1 AMPLIFIED	WWTR1 AMPLIFIED	WWTR1 AMPLIFIED	WWTR1 AMPLIFIED	WWTR1 AMPLIFIED	WWTR1 AMPLIFIED	WWTR1 AMPLIFIED	WWTR1 AMPLIFIED	WWTR1 AMPLIFIED	WWTR1 AMPLIFIED	WWTR1 AMPLIFIED	WWTR1 AMPLIFIED	WWTR1 AMPLIFIED	WWTR1 AMPLIFIED	WWTR1 AMPLIFIED	WWTR1 AMPLIFIED
MES	PRRX1	0.021	PRRX1 AMPLIFIED	PRRX1 AMPLIFIED	PRRX1 Q143*	PRRX1 S86L
MES	SOX9	0.016	SOX9 AMPLIFIED	SOX9 AMPLIFIED	SOX9 AMPLIFIED
MES	MEOX1	0.01	MEOX1 D132N	MEOX1 E212*
MES	MEOX2	0.021	MEOX2 R162Q	MEOX2 H80del	MEOX2 A51T	MEOX2 AMPLIFIED
MES	AEBP1	0.01	AEBP1 E752D	AEBP1 E445Q
ADRN	ZNF536	0.05	ZNF536 AMPLIFIED	ZNF536 D953H	ZNF536 D669N	ZNF536 M947I	ZNF536 K485N	ZNF536 P256L	ZNF536 F640S	ZNF536 G351S	ZNF536 R505W	ZNF536 G951R
ADRN	PHOX2A	0.005	PHOX2A HOMODELETED
ADRN	HAND1	0
ADRN	ASCL1	0
ADRN	KLF13	0.005	KLF13 AMPLIFIED
ADRN	SOX11	0.03	SOX11 AMPLIFIED	SOX11 AMPLIFIED	SOX11 AMPLIFIED	SOX11 P72A	SOX11 E11D	SOX11 Q70P
ADRN	GATA2	0.05	GATA2 AMPLIFIED	GATA2 AMPLIFIED	GATA2 AMPLIFIED	GATA2 AMPLIFIED	GATA2 AMPLIFIED	GATA2 AMPLIFIED	GATA2 AMPLIFIED	GATA2 AMPLIFIED	GATA2 W10C
ADRN	GATA3	0
ADRN	KLF7	0.026	KLF7 HOMODELETED	KLF7 HOMODELETED	KLF7 HOMODELETED	KLF7 HOMODELETED	KLF7 HOMODELETED
ADRN	EYA1	0.03	EYA1 AMPLIFIED	EYA1 AMPLIFIED	EYA1 AMPLIFIED	EYA1 AMPLIFIED	EYA1 I542L	EYA1 T341A
ADRN	TFAP2B	0.016	TFAP2B HOMODELETED	TFAP2B HOMODELETED	TFAP2B AMPLIFIED
ADRN	ISL1	0.021	ISL1 HOMODELETED	ISL1 HOMODELETED	ISL1 AMPLIFIED	ISL1 E190Q
ADRN	HEY1	0.021	HEY1 S11*	HEY1 AMPLIFIED	HEY1 AMPLIFIED	HEY1 AMPLIFIED
ADRN	SIX3	0.01	SIX3 AMPLIFIED	SIX3 AMPLIFIED
ADRN	DACH1	0.04	DACH1 AMPLIFIED	DACH1 AMPLIFIED	DACH1 AMPLIFIED	DACH1 E647Q	DACH1 R462C	DACH1 G378R	DACH1 S38L
ADRN	PHOX2B	0
ADRN	PBX3	0.026	PBX3 E248*	PBX3 E168D, PBX3 S341Y	PBX3 A412T	PBX3 N326S	PBX3 S143L
ADRN	SATB1	0.016	SATB1 I464M	SATB1 HOMODELETED	SATB1 HOMODELETED
CHOL	Cholangiocarcinoma (ICGC, Cancer Discov 2017)
MES	ELK4	0
MES	CREG1	0
MES	DCAF6	0
MES	ID1	0
MES	SMAD3	0
MES	SIX4	0
MES	SIX1	0
MES	MAML2	0
MES	NOTCH2	0.024	NOTCH2 T314Hfs*21, NOTCH2 F294Y	NOTCH2 E2064*	NOTCH2 A1856del	NOTCH2 P2117L, NOTCH2 R1889Q	NOTCH2 Q607H	NOTCH2 A2319V	NOTCH2 P2422T	NOTCH2 S2145L	NOTCH2 T563A	NOTCH2 K1998N
MES	CBFB	0
MES	IFI16	0
MES	ZNF217	0
MES	EGR3	0
MES	ZFP36L1	0
MES	WWTR1	0
MES	PRRX1	0
MES	SOX9	0.017	SOX9 P426Sfs*45	SOX9 Q265*	SOX9 G17Pfs*234	SOX9 V306Cfs*77	SOX9 K167del	SOX9 C72_V80del	SOX9 S280T
MES	MEOX1	0
MES	MEOX2	0
MES	AEBP1	0
ADRN	ZNF536	0
ADRN	PHOX2A	0
ADRN	HAND1	0
ADRN	ASCL1	0
ADRN	KLF13	0
ADRN	SOX11	0
ADRN	GATA2	0
ADRN	GATA3	0.012	GATA3 M293I	GATA3 K377N	GATA3 S199Y	GATA3 H124N	GATA3 T420M
ADRN	KLF7	0
ADRN	EYA1	0
ADRN	TFAP2B	0
ADRN	ISL1	0
ADRN	HEY1	0
ADRN	SIX3	0
ADRN	DACH1	0
ADRN	PHOX2B	0
ADRN	PBX3	0
ADRN	SATB1	0
COAD	Colon Adenocarcinoma (CaseCCC, PNAS 2015, 29 samples)
MES	ELK4	0
MES	CREG1	0
MES	DCAF6	0
MES	ID1	0
MES	SMAD3	0.03	SMAD3 R287Q
MES	SIX4	0
MES	SIX1	0.03	SIX1 L66I
MES	MAML2	0
MES	NOTCH2	0
MES	CBFB	0
MES	IFI16	0.03	IFI16 H757D
MES	ZNF217	0
MES	EGR3	0.03	EGR3 A119V
MES	ZFP36L1	0
MES	WWTR1	0
MES	PRRX1	0
MES	SOX9	0.1	SOX9 Q296*	SOX9 N45Hfs*206	SOX9 X144_splice
MES	MEOX1	0
MES	MEOX2	0
MES	AEBP1	0
ADRN	ZNF536	0.1	ZNF536 H542N	ZNF536 K181T	ZNF536 V248I
ADRN	PHOX2A	0
ADRN	HAND1	0
ADRN	ASCL1	0
ADRN	KLF13	0
ADRN	SOX11	0
ADRN	GATA2	0
ADRN	GATA3	0
ADRN	KLF7	0
ADRN	EYA1	0.03	EYA1 R304H
ADRN	TFAP2B	0
ADRN	ISL1	0
ADRN	HEY1	0
ADRN	SIX3	0
ADRN	DACH1	0
ADRN	PHOX2B	0
ADRN	PBX3	0
ADRN	SATB1	0
DLBCL	Diffuse Large B cell Lymphoma (DFCI, Nat Med 2018, 135 samples)
MES	ELK4	0
MES	CREG1	0
MES	DCAF6	0.015	DCAF6 T171A	DCAF6 W12R
MES	ID1	0
MES	SMAD3	0
MES	SIX4	0
MES	SIX1	0.015	SIX1 G61S	SIX1 T127A
MES	MAML2	0.007	MAML2 P355S
MES	NOTCH2	0.06	NOTCH2 R2400*	NOTCH2 R2400*	NOTCH2 Q2409*	NOTCH2 R2400*	NOTCH2 E2420*	NOTCH2 Q2364Rfs*2	NOTCH2 F1304L	NOTCH2 R1727H
MES	CBFB	0
MES	IFI16	0.007	IFI16 L245F
MES	ZNF217	0
MES	EGR3	0.007	EGR3 L35V
MES	ZFP36L1	0.11	ZFP36L1 X19_splice	ZFP36L1 X19_splice	ZFP36L1 X19_splice	ZFP36L1 X19_splice	ZFP36L1 X19_splice	ZFP36L1 D133Y	ZFP36L1 L144V	ZFP36L1 C135W	ZFP36L1 L5P	ZFP36L1 H200Y	ZFP36L1 Y131C	ZFP36L1 T163I	ZFP36L1 K19*	ZFP36L1 Q104*
MES	WWTR1	0
MES	PRRX1	0.015	PRRX1 K90T	PRRX1 A50V
MES	SOX9	0.007	SOX9 A325T
MES	MEOX1	0
MES	MEOX2	0.015	MEOX2 R229S	MEOX2 E228K
MES	AEBP1	0.007	AEBP1 T778M
ADRN	ZNF536	0.022	ZNF536 T153M	ZNF536 T874M	ZNF536 T1185P
ADRN	PHOX2A	0
ADRN	HAND1	0.007	HAND1 R94Q
ADRN	ASCL1	0.007	ASCL1 Q89R
ADRN	KLF13	0
ADRN	SOX11	0
ADRN	GATA2	0.007	GATA2 R396Q
ADRN	GATA3	0
ADRN	KLF7	0
ADRN	EYA1	0.007	EYA1 A107T
ADRN	TFAP2B	0.007	TFAP2B R375W
ADRN	ISL1	0.007	ISL1 T186S, ISL1 K10*
ADRN	HEY1	0.007	HEY1 R52Kfs*7
ADRN	SIX3	0
ADRN	DACH1	0.007	DACH1 T598Nfs*2, DACH1 A510V, DACH1 L195P, DACH1 K634N
ADRN	PHOX2B	0.015	PHOX2B R149C	PHOX2B G197A
ADRN	PBX3	0
ADRN	SATB1	0.007	SATB1 D756E
ESCA	Esophageal Carcinoma (MSK, Lancet Oncol 2020, 68 samples)
MES	ELK4	0
MES	CREG1	0.03	CREG1 AMPLIFICATION	CREG1 S8Y
MES	DCAF6	0.06	DCAF6 AMPLIFICATION	DCAF6 F121L
MES	ID1	0.06	ID1 AMPLIFIED
MES	SMAD3	0
MES	SIX4	0.03	SIX4 H94Q
MES	SIX1	0
MES	MAML2	0.03	MAML2 AMPLIFIED
MES	NOTCH2	0.03	NOTCH2 R1895H
MES	CBFB	0.03	CBFB AMPLIFIED
MES	IFI16	0.03	IFI16 E510D
MES	ZNF217	0.1	ZNF217 AMPLIFIED	ZNF217 AMPLIFIED	ZNF217 AMPLIFIED
MES	EGR3	0
MES	ZFP36L1	0.06	ZFP36L1 AMPLIFIED	ZFP36L1 AMPLIFIED
MES	WWTR1	0.09	WWTR1 AMPLIFICATION	WWTR1 AMPLIFICATION	WWTR1 AMPLIFICATION
MES	PRRX1	0.03	PRRX1 AMPLIFIED
MES	SOX9	0.09	SOX9 I275Mfs*4	SOX9 P299Rfs*52	SOX9 D42Y, SOX9 E44D
MES	MEOX1	0.06	MEOX1 AMPLIFICATION	MEOX1 AMPLIFICATION
MES	MEOX2	0.03	MEOX2 AMPLIFICATION
MES	AEBP1	0
ADRN	ZNF536	0.06	ZNF536 AMPLIFIED	ZNF536 AMPLIFIED
ADRN	PHOX2A	0.03	PHOX2A C27*
ADRN	HAND1	0
ADRN	ASCL1	0.06	ASCL1 L201F	ASCL1 R142W
ADRN	KLF13	0
ADRN	SOX11	0
ADRN	GATA2	0
ADRN	GATA3	0.03	GATA3, Deletion, Event Info: GATA3-intragenic
ADRN	KLF7	0
ADRN	EYA1	0
ADRN	TFAP2B	0.06	TFAP2B G298S	TFAP2B Y325*, TFAP2B Q418K
ADRN	ISL1	0
ADRN	HEY1	0
ADRN	SIX3	0
ADRN	DACH1	0
ADRN	PHOX2B	0
ADRN	PBX3	0
ADRN	SATB1	0
GBM	Glioblastoma Multiforme (TCGA, PanCancer Atlas, 592 samples)
MES	ELK4	0.016	ELK4 AMPLIFIED	ELK4 AMPLIFIED	ELK4 AMPLIFIED	ELK4 AMPLIFIED	ELK4 AMPLIFIED	ELK4 AMPLIFIED	ELK4 AMPLIFIED	ELK4 AMPLIFIED	ELK4 S148F	ELK4 S256L
MES	CREG1	0.003	CREG1 AMPLIFIED	CREG1 S8Y	CREG1 HOMODELETED
MES	DCAF6	0.008	DCAF6 AMPLIFIED	DCAF6 AMPLIFIED	DCAF6 HOMODELETED	DCAF6 V662A	DCAF6 F121L
MES	ID1	0.006	ID1 K91T	ID1 AMPLIFIED	ID1 AMPLIFIED	ID1 X143_splice
MES	SMAD3	0.002	SMAD3 Q58H
MES	SIX4	0.01	SIX4 HOMODELETED	SIX4 HOMODELETED	SIX4 L307V	SIX4 H94Q	SIX4 R277C	SIX4 L685V
MES	SIX1	0.003	SIX1 HOMODELETED	SIX1 HOMODELETED
MES	MAML2	0.013	MAML2 AMPLIFIED	MAML2 AMPLIFIED	MAML2 AMPLIFIED	MAML2 AMPLIFIED	MAML2 AMPLIFIED	MAML2 A815V	MAML2 R910Q	MAML2 G56*
MES	NOTCH2	0.021	NOTCH2 R1895H	NOTCH2 R2060C	NOTCH2 M660T	NOTCH2 E366K, NOTCH2 G370S	NOTCH2 G438D	NOTCH2 S1708C	NOTCH2 N319S	NOTCH2 R2400*	NOTCH2 G156Efs*240	NOTCH2 AMPLIFIED	NOTCH2 AMPLIFIED	NOTCH2 X1504_splice	NOTCH2 X370_splice
MES	CBFB	0.002	CBFB AMPLIFIED
MES	IFI16	0.011	IFI16 AMPLIFIED	IFI16 T74M, IFI16 K38T	IFI16 E510D	IFI16 E183D	IFI16 P742L	IFI16 P492Q	IFI16 E609*
MES	ZNF217	0.013	ZNF217 AMPLIFIED	ZNF217 AMPLIFIED	ZNF217 AMPLIFIED	ZNF217 R971M, ZNF217 G880S, ZNF217 F714L, ZNF217 E78K	ZNF217 G569V	ZNF217 M1?	ZNF217 A850Hfs*12
MES	EGR3	0.005	EGR3 S289L, EGR3 D152N	EGR3 S125F	EGR3 M49I
MES	ZFP36L1	0.01	ZFP36L1 HOMODELETED	ZFP36L1 AMPLIFIED	ZFP36L1 AMPLIFIED	ZFP36L1 AMPLIFIED	ZFP36L1 AMPLIFIED	ZFP36L1 P105S
MES	WWTR1	0.011	WWTR1 AMPLIFIED	WWTR1 AMPLIFIED	WWTR1 AMPLIFIED	WWTR1 AMPLIFIED	WWTR1 AMPLIFIED	WWTR1 AMPLIFIED	WWTR1 P298S, WWTR1 R250H
MES	PRRX1	0.003	PRRX1 AMPLIFIED	PRRX1 AMPLIFIED
MES	SOX9	0.013	SOX9 F53L	SOX9 D42Y, SOX9 E44D	SOX9 P176S	SOX9 Y84D	SOX9 D251N	SOX9 HOMODELETED	SOX9 I275Mfs*4
MES	MEOX1	0.005	MEOX1 AMPLIFIED	MEOX1 AMPLIFIED	MEOX1 HOMODELETED
MES	MEOX2	0.008	MEOX2 A221T	MEOX2 AMPLIFIED	MEOX2 AMPLIFIED	MEOX2 AMPLIFIED	MEOX2 AMPLIFIED
MES	AEBP1	0.019	AEBP1 D327N	AEBP1 P887S	AEBP1 P274T	AEBP1 AMPLIFIED	AEBP1 AMPLIFIED	AEBP1 AMPLIFIED	AEBP1 AMPLIFIED	AEBP1 AMPLIFIED		AEBP1 AMPLIFIED
ADRN	ZNF536	0.019	ZNF536 S143N	ZNF536 Q858E	ZNF536 H478Q	ZNF536 E57G	ZNF536 A1045S	ZNF536 AMPLIFIED	ZNF536 AMPLIFIED	ZNF536 AMPLIFIED	ZNF536 AMPLIFIED	ZNF536 AMPLIFIED	ZNF536 AMPLIFIED	ZNF536 AMPLIFIED
ADRN	PHOX2A	0.005	PHOX2A F77L	PHOX2A C27*	PHOX2A AMPLIFIED
ADRN	HAND1	0.002	HAND1 X182_splice
ADRN	ASCL1	0.003	ASCL1 L201F	ASCL1 R142W
ADRN	KLF13	0.005	KLF13 AMPLIFIED	KLF13 HOMODELETED	KLF13 HOMODELETED
ADRN	SOX11	0.005	SOX11 AMPLIFIED	SOX11 AMPLIFIED	SOX11 AMPLIFIED
ADRN	GATA2	0.003	GATA2 A430V	GATA2 P42T
ADRN	GATA3	0.015	GATA3 AMPLIFIED	GATA3 AMPLIFIED	GATA3 AMPLIFIED	GATA3 AMPLIFIED	GATA3 AMPLIFIED	GATA3 AMPLIFIED	GATA3 H348Q	GATA3 X260_splice	GATA3, Deletion, Event Info: GATA3-intragenic
ADRN	KLF7	0.003	KLF7 HOMODELETED	KLF7 S140L
ADRN	EYA1	0.008	EYA1 T332A, EYA1 P352S	EYA1 S487L	EYA1 R361L	EYA1 H373P	EYA1 AMPLIFIED
ADRN	TFAP2B	0.011	TFAP2B G298S	TFAP2B A316D	TFAP2B P85S	TFAP2B AMPLIFIED	TFAP2B HOMODELETED	TFAP2B HOMODELETED	TFAP2B Y325*, TFAP2B Q418K
ADRN	ISL1	0.003	ISL1 HOMODELETED	ISL1 HOMODELETED
ADRN	HEY1	0.002	HEY1 AMPLIFIED	HEY1 AMPLIFIED
ADRN	SIX3	0.002	SIX3 S322L
ADRN	DACH1	0.013	DACH1 C281Y	DACH1 S297I	DACH1 V377=, DACH1 E569D	DACH1 AMPLIFIED	DACH1 HOMODELETED	DACH1 HOMODELETED	DACH1 HOMODELETED	DACH1 E609*
ADRN	PHOX2B	0.003	PHOX2B AMPLIFIED	PHOX2B R154H
ADRN	PBX3	0.008	PBX3 AMPLIFIED	PBX3 AMPLIFIED	PBX3 AMPLIFIED	PBX3 AMPLIFIED	PBX3 AMPLIFIED
ADRN	SATB1	0.002	SATB1-GRM7, Fusion, Event Info: SATB1-GRM7
HNSC	Head and Neck Squamous Cell Carcinoma (Broad, Science 2011, 74 samples)
MES	ELK4	0
MES	CREG1	0
MES	DCAF6	0.014	DCAF6 S336N
MES	ID1	0
MES	SMAD3	0
MES	SIX4	0.014	SIX4 V442D
MES	SIX1	0
MES	MAML2	0.014	MAML2 R422Q
MES	NOTCH2	0.05	NOTCH2 E850*	NOTCH2 V721L	NOTCH2 R2105Q	NOTCH2 Y857C
MES	CBFB	0
MES	IFI16	0
MES	ZNF217	0.014	ZNF217 S369G
MES	EGR3	0
MES	ZFP36L1	0
MES	WWTR1	0
MES	PRRX1	0
MES	SOX9	0.014	SOX9 R264T
MES	MEOX1	0
MES	MEOX2	0.014	MEOX2 K196E
MES	AEBP1	0
ADRN	ZNF536	0.014	ZNF536 Q231H
ADRN	PHOX2A	0
ADRN	HAND1	0
ADRN	ASCL1	0
ADRN	KLF13	0
ADRN	SOX11	0
ADRN	GATA2	0
ADRN	GATA3	0
ADRN	KLF7	0
ADRN	EYA1	0.014	EYA1 P317Q
ADRN	TFAP2B	0.014	TFAP2B S45L
ADRN	ISL1	0.014	ISL1 D304H
ADRN	HEY1	0
ADRN	SIX3	0
ADRN	DACH1	0.04	DACH1 D563N	DACH1 L571F	DACH1 G486R
ADRN	PHOX2B	0
ADRN	PBX3	0
ADRN	SATB1	0.014	SATB1 R32H
KICH	Kidney Chromophobe (TCGA, PanCancer Atlas, 65 samples)
MES	ELK4	0
MES	CREG1	0
MES	DCAF6	0
MES	ID1	0
MES	SMAD3	0.03	SMAD3-ATP8B4, Fusion, Event Info: SMAD3-ATP8B4	SMAD3 AMPLIFIED
MES	SIX4	0.015	SIX4 T408S
MES	SIX1	0
MES	MAML2	0
MES	NOTCH2	0
MES	CBFB	0
MES	IFI16	0.015	IFI16 I754T
MES	ZNF217	0
MES	EGR3	0
MES	ZFP36L1	0
MES	WWTR1	0.015	WWTR1 P274S
MES	PRRX1	0
MES	SOX9	0
MES	MEOX1	0
MES	MEOX2	0
MES	AEBP1	0
ADRN	ZNF536	0
ADRN	PHOX2A	0
ADRN	HAND1	0
ADRN	ASCL1	0
ADRN	KLF13	0
ADRN	SOX11	0.015	SOX11 HOMODELETED
ADRN	GATA2	0
ADRN	GATA3	0
ADRN	KLF7	0
ADRN	EYA1	0.03	EYA1 AMPLIFICATION	EYA1 Q268K
ADRN	TFAP2B	0
ADRN	ISL1	0
ADRN	HEY1	0.03	HEY1 AMPLIFIED	HEY1 AMPLIFIED
ADRN	SIX3	0
ADRN	DACH1	0
ADRN	PHOX2B	0
ADRN	PBX3	0.015	PBX3 AMPLIFIED
ADRN	SATB1	0
KIRP	Kidney Renal Papillary Cell Carcinoma (TCGA, PanCancer Atlas, 283 samples)
MES	ELK4	0.004	ELK4 HOMODELETED
MES	CREG1	0.011	CREG1 HOMODELETED	CREG1 Y214H	CREG1 I194L
MES	DCAF6	0.011	DCAF6 HOMODELETED	DCAF6 P8Q	DCAF6 V270I
MES	ID1	0
MES	SMAD3	0
MES	SIX4	0.007	SIX4 I168S	SIX4 I370F
MES	SIX1	0.004	SIX1 H44Afs*22
MES	MAML2	0.018	MAML2 HOMODELETED	MAML2 N1048Kfs*14	MAML2 N193Mfs*29	MAML2 G294*, MAML2 G294A	MAML2 X781_splice
MES	NOTCH2	0.018	NOTCH2-ACSM2B, Fusion, Event Info: ACSM2B-NOTCH2	NOTCH2-EIF5, Fusion, Event Info: EIF5-NOTCH2	NOTCH2 E2011*	NOTCH2 A1700S, NOTCH2 M1699I	NOTCH2 S2153T
MES	CBFB	0.007	CBFB AMPLIFIED	CBFB AMPLIFIED
MES	IFI16	0.004	IFI16 HOMODELETED
MES	ZNF217	0.004	ZNF217 N483S
MES	EGR3	0.004	EGR3 HOMODELETED
MES	ZFP36L1	0.004	ZFP36L1 HOMODELETED
MES	WWTR1	0.011	WWTR1 H84D	WWTR1 S34Y	WWTR1 H306Y
MES	PRRX1	0.007	PRRX1 HOMODELETED	PRRX1 P77Q
MES	SOX9	0.007	SOX9 E157*	SOX9 Y127C
MES	MEOX1	0
MES	MEOX2	0.004	MEOX2 P54R
MES	AEBP1	0.011	AEBP1 D504Tfs*5	AEBP1 P387H	AEBP1 V757L
ADRN	ZNF536	0.018	ZNF536 R99S	ZNF536 E514D	ZNF536 D1200E	ZNF536 R53W	ZNF536 K937*
ADRN	PHOX2A	0
ADRN	HAND1	0
ADRN	ASCL1	0.004	ASCL1 AMPLIFIED
ADRN	KLF13	0.05	KLF13 HOMODELETED	KLF13 HOMODELETED
ADRN	SOX11	0.011	SOX11 R16L	SOX11 AMPLIFIED	SOX11 HOMODELETED
ADRN	GATA2	0
ADRN	GATA3	0.007	GATA3 AMPLIFIED	GATA3 A318E
ADRN	KLF7	0.007	KLF7 HOMODELETED	KLF7 HOMODELETED
ADRN	EYA1	0
ADRN	TFAP2B	0.011	TFAP2B A265S	TFAP2B G115D	TFAP2B AMPLIFIED
ADRN	ISL1	0.007	ISL1 X160_splice	ISL1 N22D
ADRN	HEY1	0.007	HEY1 G202W	HEY1 C130W
ADRN	SIX3	0
ADRN	DACH1	0
ADRN	PHOX2B	0
ADRN	PBX3	0.007	PBX3 AMPLIFIED	PBX3 T311M
ADRN	SATB1	0.007	SATB1 Q594H	SATB1 E673G
LAML	Acute Myeloid Leukemia (TCGA, PanCancer Atlas, 200 samples)
MES	ELK4	0
MES	CREG1	0
MES	DCAF6	0.005	DCAF6 Y219H
MES	ID1	0.005	ID1 AMPLIFIED
MES	SMAD3	0
MES	SIX4	0.005	SIX4 R218C
MES	SIX1	0
MES	MAML2	0.005	MAML2 AMPLIFIED
MES	NOTCH2	0.011	NOTCH2 H2041R	NOTCH2 I1698N
MES	CBFB	0.05	CBFB HOMODELETED	CBFB HOMODELETED	CBFB F153Ifs*2	CBFB-MYH11, Fusion, Event Info: CBFB-MYH11	CBFB-MYH11, Fusion, Event Info: CBFB-MYH11	CBFB-MYH11, Fusion, Event Info: CBFB-MYH11	CBFB-MYH11, Fusion, Event Info: CBFB-MYH11	CBFB-MYH11, Fusion, Event Info: CBFB-MYH11	CBFB-MYH11, Fusion, Event Info: CBFB-MYH11	CBFB-MYH11, Fusion, Event Info: CBFB-MYH11
MES	IFI16	0
MES	ZNF217	0.005	ZNF217 AMPLIFIED
MES	EGR3	0
MES	ZFP36L1	0.005	ZFP36L1 D301H
MES	WWTR1	0
MES	PRRX1	0
MES	SOX9	0
MES	MEOX1	0
MES	MEOX2	0
MES	AEBP1	0
ADRN	ZNF536	0
ADRN	PHOX2A	0
ADRN	HAND1	0
ADRN	ASCL1	0
ADRN	KLF13	0.005	KLF13 AMPLIFIED
ADRN	SOX11	0
ADRN	GATA2	0.026	GATA2 F428Ifs*108	GATA2 L305F	GATA2 R361C	GATA2 P385L	GATA2 P304H
ADRN	GATA3	0
ADRN	KLF7	0
ADRN	EYA1	0.016	EYA1 AMPLIFICATION	EYA1 X42_splice	EYA1 X42_splice
ADRN	TFAP2B	0
ADRN	ISL1	0
ADRN	HEY1	0.005	HEY1 R123Q
ADRN	SIX3	0.005	SIX3 L152H
ADRN	DACH1	0
ADRN	PHOX2B	0
ADRN	PBX3	0
ADRN	SATB1	0
LGG	Brain Lower Grade Glioma (TCGA, PanCancer Atlas, 514 sampels)
MES	ELK4	0.002	ELK4 D416G
MES	CREG1	0
MES	DCAF6	0
MES	ID1	0
MES	SMAD3	0.004	SMAD3 C320Y	SMAD3 E149K
MES	SIX4	0.002	SIX4 AMPLIFICATION
MES	SIX1	0
MES	MAML2	0.018	MAML2 AMPLIFIED	MAML2 AMPLIFIED	MAML2 AMPLIFIED	MAML2 AMPLIFIED	MAML2 AMPLIFIED	MAML2 Q893H	MAML2 P735A	MAML2-ATG13, Fusion, Event Info: MAML2-ATG13	MAML2-ANKMY2, Fusion, Event Info: MAML2-ANKMY2
MES	NOTCH2	0.014	NOTCH2 HOMODELETION	NOTCH2 C1374S	NOTCH2 R452H	NOTCH2 R869W	NOTCH2 X639_splice	NOTCH2 K849Rfs*6
MES	CBFB	0.002	CBFB-COG4, Fusion, Event Info: CBFB-COG4
MES	IFI16	0.008	IFI16 M487I	IFI16 S262L	IFI16 AMPLIFIED	IFI16 AMPLIFIED
MES	ZNF217	0.008	ZNF217 E144D	ZNF217 I951V	ZNF217 H150Q	ZNF217 HOMODELETED
MES	EGR3	0.006	EGR3 L196I	EGR3 AMPLIFICATION	EGR3 HOMODELETED
MES	ZFP36L1	0.002	ZFP36L1 C167Lfs*14
MES	WWTR1	0.004	WWTR1 AMPLIFIED	WWTR1 HOMODELETED
MES	PRRX1	0.002	PRRX1 V180I
MES	SOX9	0.018	SOX9 AMPLIFIED	SOX9 AMPLIFIED	SOX9 AMPLIFIED	SOX9 AMPLIFIED	SOX9 AMPLIFIED	SOX9 AMPLIFIED	SOX9 AMPLIFIED	SOX9 AMPLIFIED	SOX9 AMPLIFIED
MES	MEOX1	0.002	MEOX1 HOMODELETED
MES	MEOX2	0.008	MEOX2 AMPLIFIED	MEOX2 AMPLIFIED	MEOX2 AMPLIFIED	MEOX2-CRPPA, Fusion, Event Info: ISPD-MEOX2
MES	AEBP1	0.016	AEBP1 AMPLIFIED	AEBP1 AMPLIFIED	AEBP1 AMPLIFIED	AEBP1 AMPLIFIED	AEBP1 AMPLIFIED	AEBP1 T1085N	AEBP1 S203*	AEBP1 K753del
ADRN	ZNF536	0.012	ZNF536 AMPLIFIED	ZNF536 AMPLIFIED	ZNF536 AMPLIFIED	ZNF536 HOMODELETED	ZNF536 G1254W	ZNF536 Q1236H, ZNF536 R140H, ZNF536 A4V, ZNF536 A252T, ZNF536 Q311*, ZNF536 E1188K
ADRN	PHOX2A	0.004	PHOX2A AMPLIFIED	PHOX2A AMPLIFIED
ADRN	HAND1	0.002	HAND1 AMPLIFIED
ADRN	ASCL1	0.002	ASCL1 AMPLIFIED
ADRN	KLF13	0.004	KLF13 HOMODELETED	KLF13 HOMODELETED
ADRN	SOX11	0.004	SOX11 AMPLIFIED	SOX11 HOMODELETED
ADRN	GATA2	0.006	GATA2 HOMODELETION	GATA2 HOMODELETION
ADRN	GATA3	0.018	GATA3 D192N	GATA3 L150P	GATA3 M356V	GATA3 AMPLIFIED	GATA3 AMPLIFIED	GATA3 AMPLIFIED	GATA3 AMPLIFIED	GATA3 AMPLIFIED
ADRN	KLF7	0
ADRN	EYA1	0.006	EYA1 D378G	EYA1 K511E	EYA1 AMPLIFICATION
ADRN	TFAP2B	0.012	TFAP2B T402M, TFAP2B D346Y	TFAP2B T345K	TFAP2B Y79D	TFAP2B AMPLIFIED	TFAP2B AMPLIFIED	TFAP2B AMPLIFIED
ADRN	ISL1	0.002	ISL1 R61M
ADRN	HEY1	0.004	HEY1 AMPLIFIED	HEY1 G176R
ADRN	SIX3	0.004	SIX3 AMPLIFIED	SIX3 AMPLIFIED
ADRN	DACH1	0.008	DACH1 H364R	DACH1 HOMODELETED	DACH1 HOMODELETED	DACH1 HOMODELETED
ADRN	PHOX2B	0.004	PHOX2B AMPLIFIED	PHOX2B Y6C
ADRN	PBX3	0.012	PBX3 AMPLIFIED	PBX3 AMPLIFIED	PBX3 AMPLIFIED	PBX3 AMPLIFIED	PBX3 AMPLIFIED	PBX3 AMPLIFIED
ADRN	SATB1	0.01	SATB1 AMPLIFIED	SATB1 AMPLIFIED	SATB1 AMPLIFIED	SATB1 A397S
LIHC	Liver hepatocellular Carcinomas (INSERM, Nat Genet 2015, 243 samples)
MES	ELK4	0.004	ELK4 G211D
MES	CREG1	0
MES	DCAF6	0.004	DCAF6 R846S
MES	ID1	0
MES	SMAD3	0.004	SMAD3 D49H
MES	SIX4	0.012	SIX4 V84L	SIX4 S717L	SIX4 V708F
MES	SIX1	0.008	SIX1 X187_splice	SIX1 A15T
MES	MAML2	0.008	MAML2 G720D	MAL2 Y980M
MES	NOTCH2	0.008	NOTCH2 Y205C	NOTCH2 S361C
MES	CBFB	0
MES	IFI16	0.016	IFI16 V690Cfs*9	IFI16 R165S	IFI16 P92Q	IFI16 S269R
MES	ZNF217	0.004	ZNF217 F912C
MES	EGR3	0
MES	ZFP36L1	0.008	ZFP36L1 G48Afs*32	ZFP36L1 H63Y
MES	WWTR1	0.004	WWTR1 A82V
MES	PRRX1	0.008	PRRX1 D189N	PRRX1 R130W
MES	SOX9	0
MES	MEOX1	0.004	MEOX1 R200H
MES	MEOX2	0
MES	AEBP1	0.012	AEBP1 P948T	AEBP1 V934M	AEBP1 P116L
ADRN	ZNF536	0.025	ZNF536 P256S	ZNF536 Q919R	ZNF536 P975T	ZNF536 H896Y	ZNF536 S310L	ZNF536 L930S
ADRN	PHOX2A	0
ADRN	HAND1	0.004	HAND1 P159T
ADRN	ASCL1	0
ADRN	KLF13	0.004	KLF13 K226Q
ADRN	SOX11	0.008	SOX11 A432V	SOX11 S278N
ADRN	GATA2	0.004	GATA2 Q214H
ADRN	GATA3	0
ADRN	KLF7	0.004	KLF7 P142R
ADRN	EYA1	0.004	EYA1 P234L
ADRN	TFAP2B	0.008	TFAP2B D31V	TFAP2B A413V
ADRN	ISL1	0.004	ISL1 N340K
ADRN	HEY1	0
ADRN	SIX3	0
ADRN	DACH1	0.012	DACH1 R699K, DACH1 D537N, DACH1 A331T	DACH1 E647K	DACH1 A5E
ADRN	PHOX2B	0
ADRN	PBX3	0
ADRN	SATB1	0
LUAD	Lung Adenocarcinoma (Broad, Cell 2012, 183 samples)
MES	ELK4	0.03	ELK4 AMPLIFIED	ELK4 AMPLIFIED	ELK4 AMPLIFIED	ELK4 AMPLIFIED	ELK4 AMPLIFIED	ELK4 Q288*
MES	CREG1	0.04	CREG1 AMPLIFIED	CREG1 AMPLIFIED	CREG1 AMPLIFIED	CREG1 AMPLIFIED	CREG1 AMPLIFIED	CREG1 AMPLIFIED	CREG1 AMPLIFIED	CREG1 AMPLIFIED
MES	DCAF6	0.05	DCAF6 AMPLIFIED	DCAF6 AMPLIFIED	DCAF6 AMPLIFIED	DCAF6 AMPLIFIED	DCAF6 AMPLIFIED	DCAF6 AMPLIFIED	DCAF6 AMPLIFIED	DCAF6 AMPLIFIED	DCAF6 R773C	DCAF6 R90C
MES	ID1	0.016	ID1 AMPLIFIED	ID1 AMPLIFIED	ID1 P124L
MES	SMAD3	0.011	SMAD3 H289P	SMAD3 L411F
MES	SIX4	0.011	SIX4 AMPLIFIED	SIX4 AMPLIFIED
MES	SIX1	0.022	SIX1 AMPLIFIED	SIX1 AMPLIFIED	SIX1 E141*, SIX1 P81H	SIX1 Q13K
MES	MAML2	0.016	MAML2 V1004L	MAML2 M229L	MAML2 T952K
MES	NOTCH2	0.04	NOTCH2 R2105L	NOTCH2 Q585R	NOTCH2 D1515G	NOTCH2 S1050T	NOTCH2 H2245Y	NOTCH2 N2118K	NOTCH2 I339V
MES	CBFB	0
MES	IFI16	0.1	IFI16 AMPLIFIED	IFI16 AMPLIFIED	IFI16 AMPLIFIED	IFI16 AMPLIFIED	IFI16 AMPLIFIED	IFI16 AMPLIFIED	IFI16 AMPLIFIED	IFI16 AMPLIFIED	IFI16 AMPLIFIED	IFI16 AMPLIFIED	IFI16 AMPLIFIED	IFI16 AMPLIFIED	IFI16 AMPLIFIED	IFI16 AMPLIFIED	IFI16 G608*	IFI16 Q486H	IFI16 N328Y	IFI16 Q192P	IFI16 R643M	IFI16 A529T	IFI16 C191Y
MES	ZNF217	0.04	ZNF217 AMPLIFIED	ZNF217 AMPLIFIED	ZNF217 AMPLIFIED	ZNF217 AMPLIFIED	ZNF217 K718N	ZNF217 S589I	ZNF217 A699S
MES	EGR3	0.07	EGR3 HOMODELETED	EGR3 HOMODELETED	EGR3 HOMODELETED	EGR3 HOMODELETED	EGR3 HOMODELETED	EGR3 HOMODELETED	EGR3 HOMODELETED	EGR3 HOMODELETED	EGR3 HOMODELETED	EGR3 HOMODELETED	EGR3 HOMODELETED	EGR3 Y197F
MES	ZFP36L1	0.027	ZFP36L1 AMPLIFIED	ZFP36L1 MUTATED		ZFP36L1 MUTATED	ZFP36L1 E180*
MES	WWTR1	0.016	WWTR1 AMPLIFIED	WWTR1 M267I	WWTR1 N2H
MES	PRRX1	0.04	PRRX1 AMPLIFIED	PRRX1 AMPLIFIED	PRRX1 AMPLIFIED	PRRX1 AMPLIFIED	PRRX1 AMPLIFIED	PRRX1 AMPLIFIED	PRRX1 AMPLIFIED	PRRX1 AMPLIFIED
MES	SOX9	0.016	SOX9 V306L, SOX9 R508Q	SOX9 I480F	SOX9 E75K
MES	MEOX1	0.011	MEOX1 T56M	MEOX1 D244Y
MES	MEOX2	0.06	MEOX2 AMPLIFIED	MEOX2 AMPLIFIED	MEOX2 AMPLIFIED	MEOX2 AMPLIFIED	MEOX2 AMPLIFIED	MEOX2 AMPLIFIED	MEOX2 AMPLIFIED	MEOX2 AMPLIFIED	MEOX2 T140S	MEOX2 D170Y	MEOX2 *54*
MES	AEBP1	0.06	AEBP1 AMPLIFIED	AEBP1 AMPLIFIED	AEBP1 AMPLIFIED	AEBP1 AMPLIFIED	AEBP1 AMPLIFIED	AEBP1 V1148E	AEBP1 L295R	AEBP1 Y951H	AEBP1 E376G	AEBP1 A749D
ADRN	ZNF536	0.17	ZNF536 A267E	ZNF536 L838Q	ZNF536 Q330E	ZNF536 C7F, ZNF536 H423Q	ZNF536 L26V, ZNF536 V1222F	ZNF536 L134I, ZNF536 L1265R	ZNF536 E65D, ZNF536 E312D	ZNF536 P334T, ZNF536 M439I	ZNF536 P717R	ZNF536 S1235C	ZNF536 A31D, ZNF536 S892Y	ZNF536 M415I, ZNF536 L1025M	ZNF536 R193C	ZNF536 L185M	ZNF536 G663W, ZNF536 H45N	ZNF536 G454C, ZNF536 D1204H	ZNF536 G1098D	ZNF536 AMPLIFIED	ZNF536 AMPLIFIED	ZNF536 AMPLIFIED	ZNF536 AMPLIFIED	ZNF536 AMPLIFIED	ZNF536 HOMODELETED	ZNF536 Q103	ZNF536 A1228Dfs*35	ZNF536 R193H, ZNF536 Q645E, ZNF536 E969*	ZNF536 Y521*	ZNF536 E482*	ZNF536 X774_splice
ADRN	PHOX2A	0.011	PHOX2A AMPLIFIED	PHOX2A S259C
ADRN	HAND1	0.011	HAND1 HOMODELETED	HAND1 N123K
ADRN	ASCL1	0
ADRN	KLF13	0.011	KLF13 HOMODELETED	KLF13 G138W
ADRN	SOX11	0.04	SOX11 AMPLIFIED	SOX11 AMPLIFIED	SOX11 K165N	SOX11 P52T	SOX11 E356V	SOX11 P72H
ADRN	GATA2	0.005	GATA2 A478S
ADRN	GATA3	0.011	GATA3 G81E	GATA3 S370N
ADRN	KLF7	0.011	KLF7 S234C	KLF7 A128S
ADRN	EYA1	0.05	EYA1 HOMODELETED	EYA1 AMPLIFIED	EYA1 AMPLIFIED	EYA1 AMPLIFIED	EYA1 AMPLIFIED	EYA1 G453E	EYA1 S171I	EYA1 W478C	EYA1 S284*	EYA1 X68_splice
ADRN	TFAP2B	0.027	TFAP2B HOMODELETED	TFAP2B AMPLIFIED	TFAP2B S393N	TFAP2B Q66K	TFAP2B R382Q
ADRN	ISL1	0.06	ISL1 HOMODELETED	ISL1 HOMODELETED	ISL1 HOMODELETED	ISL1 HOMODELETED	ISL1 HOMODELETED	ISL1 AMPLIFIED	ISL1 AMPLIFIED	ISL1 R96C, ISL1 R183S	ISL1 K211M	ISL1 T57I	ISL1 Y200*
ADRN	HEY1	0.05	HEY1 AMPLIFIED	HEY1 AMPLIFIED	HEY1 AMPLIFIED	HEY1 AMPLIFIED	HEY1 AMPLIFIED	HEY1 AMPLIFIED	HEY1 AMPLIFIED	HEY1 AMPLIFIED	HEY1 AMPLIFIED
ADRN	SIX3	0.016	SIX3 AMPLIFIED	SIX3 R146H	SIX3 P231H
ADRN	DACH1	0.09	DACH1 HOMODELETED	DACH1 K633*	DACH1 A216S	DACH1 A331E	DACH1 P529T, DACH1 T204K		DACH1 Q421K	DACH1 S376I	DACH1 D674H	DACH1 A586D	DACH1 A403E	DACH1 R520S, DACH1 T336S		DACH1 G511C	DACH1 N356K	DACH1 K272N, DACH1 Q658K	DACH1 P454T
ADRN	PHOX2B	0.011	PHOX2B HOMODELETED	PHOX2B S35F
ADRN	PBX3	0.016	PBX3 HOMODELETED	PBX3 S417T	PBX3 E303D
ADRN	SATB1	0.011	SATB1 HOMODELETED	SATB1 W546C
LUSC	Lung Squamous Cell Carcinoma (TCGA, Nature 2012, 178 sampels)
MES	ELK4	0.006	ELK4 G103C
MES	CREG1	0.022	CREG1 AMPLIFIED	CREG1 AMPLIFIED	CREG1 AMPLIFIED	CREG1 AMPLIFIED
MES	DCAF6	0.04	DCAF6 AMPLIFIED	DCAF6 AMPLIFIED	DCAF6 AMPLIFIED	DCAF6 AMPLIFIED	DCAF6 X538_splice	DCAF6 S271N	DCAF6 N835S
MES	ID1	0.05	ID1 AMPLIFIED	ID1 AMPLIFIED	ID1 AMPLIFIED	ID1 AMPLIFIED	ID1 AMPLIFIED	ID1 AMPLIFIED	ID1 AMPLIFIED	ID1 AMPLIFIED	ID1 AMPLIFIED
MES	SMAD3	0.017	SMAD3 AMPLIFIED	SMAD3 AMPLIFIED	SMAD3 K341N
MES	SIX4	0.028	SIX4 E723D	SIX4 G337A	SIX4 Y166C	SIX4 R712L	SIX4 HOMODELETED
MES	SIX1	0.017	SIX1 S2*	SIX1 HOMODELETED	SIX1 R110G
MES	MAML2	0.05	MAML2 R910L	MAML2 S828F	MAML2 Q349P	MAML2 G486D	MAML2 G499W	MAML2 AMPLIFIED	MAML2 HOMODELETED	MAML2 G503Afs*7	MAML2 G928*
MES	NOTCH2	0.09	NOTCH2 AMPLIFIED	NOTCH2 AMPLIFIED	NOTCH2 AMPLIFIED	NOTCH2 HOMODELETED	NOTCH2 X1336_splice	NOTCH2 Q1392*	NOTCH2 P6Rfs*27	NOTCH2 P540Q	NOTCH2 R1581L	NOTCH2 G329C	NOTCH2 V1664L	NOTCH2 Q1348H	NOTCH2 A7P	NOTCH2 E454D	NOTCH2 E492G	NOTCH2 G1751C	NOTCH2 P540Q
MES	CBFB	0.011	CBFB E135*, CBFB R156T	CBFB AMPLIFIED
MES	IFI16	0.04	IFI16 AMPLIFIED	IFI16 AMPLIFIED	IFI16 AMPLIFIED	IFI16 L307V	IFI16 K90Q	IFI16 P414T	IFI16 K390*
MES	ZNF217	0.04	ZNF217 AMPLIFIED	ZNF217 AMPLIFIED	ZNF217 AMPLIFIED	ZNF217 R235S	ZNF217 L85S	ZNF217 G452A	ZNF217 K613I
MES	EGR3	0.022	EGR3 HOMODELETED	EGR3 HOMODELETED	EGR3 A90S	EGR3 R219G
MES	ZFP36L1	0.028	ZFP36L1 AMPLIFIED	ZFP36L1 E181Q	ZFP36L1 P319T	ZFP36L1 A211S	ZFP36L1 L219Hfs*13
MES	WWTR1	0.21	WWTR1 AMPLIFIED	WWTR1 AMPLIFIED	WWTR1 AMPLIFIED	WWTR1 AMPLIFIED	WWTR1 AMPLIFIED	WWTR1 AMPLIFIED	WWTR1 AMPLIFIED	WWTR1 AMPLIFIED	WWTR1 AMPLIFIED	WWTR1 AMPLIFIED	WWTR1 AMPLIFIED	WWTR1 AMPLIFIED	WWTR1 AMPLIFIED	WWTR1 AMPLIFIED	WWTR1 AMPLIFIED	WWTR1 AMPLIFIED	WWTR1 AMPLIFIED	WWTR1 AMPLIFIED	WWTR1 AMPLIFIED	WWTR1 AMPLIFIED	WWTR1 AMPLIFIED	WWTR1 AMPLIFIED	WWTR1 AMPLIFIED	WWTR1 AMPLIFIED	WWTR1 AMPLIFIED	WWTR1 AMPLIFIED	WWTR1 AMPLIFIED	WWTR1 AMPLIFIED	WWTR1 AMPLIFIED	WWTR1 AMPLIFIED	WWTR1 AMPLIFIED	WWTR1 AMPLIFIED	WWTR1 AMPLIFIED	WWTR1 AMPLIFIED	WWTR1 AMPLIFIED	WWTR1 AMPLIFIED	WWTR1 AMPLIFIED	WWTR1 AMPLIFIED	WWTR1 R44L
MES	PRRX1	0.03	PRRX1 AMPLIFIED	PRRX1 AMPLIFIED	PRRX1 AMPLIFIED	PRRX1 AMPLIFIED	PRRX1 V172L	PRRX1 L127V
MES	SOX9	0.011	SOX9 AMPLIFIED	SOX9 AMPLIFIED
MES	MEOX1	0
MES	MEOX2	0.03	MEOX2 AMPLIFIED	MEOX2 HOMODELETED	MEOX2 E56K	MEOX2 N55K	MEOX2 Y149C	MEOX2 R244M
MES	AEBP1	0.022	AEBP1 R777S	AEBP1 V515E	AEBP1 N947K	AEBP1 AMPLIFIED
ADRN	ZNF536	0.23	ZNF536 AMPLIFIED	ZNF536 AMPLIFIED	ZNF536 AMPLIFIED	ZNF536 AMPLIFIED	ZNF536 AMPLIFIED	ZNF536 AMPLIFIED	ZNF536 AMPLIFIED	ZNF536 AMPLIFIED	ZNF536 AMPLIFIED	ZNF536 K540I	ZNF536 T860I	ZNF536 G708W	ZNF536 D93H	ZNF536 P481L	ZNF536 D1062Y	ZNF536 N343S	ZNF536 A1228S	ZNF536 V768M	ZNF536 P1150L	ZNF536 V413L	ZNF536 P161R	ZNF536 S405F	ZNF536 R672C	ZNF536 R546G	ZNF536 G154R	ZNF536 D953Y	ZNF536 M364K	ZNF536 D560Y	ZNF536 A1045V	ZNF536 N397K	ZNF536 L1018V	ZNF536 E16D	ZNF536 L864I	ZNF536 D122Y	ZNF536 H801P	ZNF536 L185M	ZNF536 S1154I	ZNF536 D713E	ZNF536 N425Y	ZNF536 Q857*	ZNF536 Y973N, ZNF536 Q1044*	ZNF536 H801P
ADRN	PHOX2A	0.017	PHOX2A AMPLIFIED	PHOX2A HOMODELETED	PHOX2A E131K
ADRN	HAND1	0.006	HAND1 A115S
ADRN	ASCL1	0.006	ASCL1 Y110*
ADRN	KLF13	0
ADRN	SOX11	0.017	SOX11 HOMODELETED	SOX11 G355Afs*7	SOX11 L8F
ADRN	GATA2	0.06	GATA2 AMPLIFIED	GATA2 AMPLIFIED	GATA2 AMPLIFIED	GATA2 AMPLIFIED	GATA2 AMPLIFIED	GATA2 AMPLIFIED	GATA2 AMPLIFIED	GATA2 AMPLIFIED	GATA2 AMPLIFIED	GATA2 P87R
ADRN	GATA3	0.04	GATA3 S67*	GATA3 P165T	GATA3 HOMODELETED	GATA3 HOMODELETED	GATA3 S118F	GATA3 P435R	GATA3 T108S	GATA3 M368I
ADRN	KLF7	0.011	KLF7 HOMODELETED	KLF7 A172S
ADRN	EYA1	0.028	EYA1 AMPLIFIED	EYA1 G198Efs*43	EYA1 R437P	EYA1 D289H	EYA1 R492=, EYA1 W327L
ADRN	TFAP2B	0.03	TFAP2B AMPLIFIED	TFAP2B AMPLIFIED	TFAP2B S38*	TFAP2B V144I	TFAP2B R256G	TFAP2B P78H
ADRN	ISL1	0.022	ISL1 S87T	ISL1 S111R	ISL1 AMPLIFIED	ISL1 HOMODELETED
ADRN	HEY1	0.017	HEY1 HOMODELETED	HEY1 AMPLIFIED	HEY1 V155I, HEY1 R165L
ADRN	SIX3	0.017	SIX3 AMPLIFIED	SIX3 I125T	SIX3 E223Q
ADRN	DACH1	0.03	DACH1 K601N	DACH1 A341V	DACH1 S394R	DACH1 A343V	DACH1 X577_splice	DACH1 G698*
ADRN	PHOX2B	0.022	PHOX2B AMPLIFIED	PHOX2B AMPLIFIED	PHOX2B HOMODELETED	PHOX2B S75C
ADRN	PBX3	0.011	PBX3 E35K	PBX3 C73F
ADRN	SATB1	0.028	SATB1 E748D	SATB1 L656F	SATB1 I464L	SATB1 S295C	SATB1 S295F
OV	Ovarian Serous Cystadenocarcinoma (TCGA, Nature 2011, 489 samples)
MES	ELK4	0.028	ELK4 AMPLIFIED	ELK4 AMPLIFIED	ELK4 AMPLIFIED	ELK4 AMPLIFIED	ELK4 AMPLIFIED	ELK4 AMPLIFIED	ELK4 AMPLIFIED	ELK4 AMPLIFIED	ELK4 AMPLIFIED
MES	CREG1	0.013	CREG1 AMPLIFIED	CREG1 AMPLIFIED	CREG1 AMPLIFIED	CREG1 AMPLIFIED
MES	DCAF6	0.022	DCAF6 AMPLIFIED	DCAF6 AMPLIFIED	DCAF6 AMPLIFIED	DCAF6 AMPLIFIED	DCAF6 AMPLIFIED	DCAF6 AMPLIFIED	DCAF6 M722V
MES	ID1	0.04	ID1 AMPLIFIED	ID1 AMPLIFIED	ID1 AMPLIFIED	ID1 AMPLIFIED	ID1 AMPLIFIED	ID1 AMPLIFIED	ID1 D100G
MES	SMAD3	0.006	SMAD3 AMPLIFIED	SMAD3 HOMODELETED
MES	SIX4	0.013	SIX4 AMPLIFIED	SIX4 AMPLIFIED	SIX4 HOMODELETED	SIX4 S290A
MES	SIX1	0.009	SIX1 AMPLIFIED	SIX1 HOMODELETED	SIX1 Q266H
MES	MAML2	0.04	MAML2 AMPLIFIED	MAML2 AMPLIFIED	MAML2 AMPLIFIED	MAML2 AMPLIFIED	MAML2 AMPLIFIED	MAML2 AMPLIFIED	MAML2 AMPLIFIED	MAML2 AMPLIFIED	MAML2 AMPLIFIED	MAML2 AMPLIFIED	MAML2 AMPLIFIED	MAML2 AMPLIFIED	MAML2 M514V	MAML2 L1148F
MES	NOTCH2	0.022	NOTCH2 AMPLIFIED	NOTCH2 AMPLIFIED	NOTCH2 AMPLIFIED	NOTCH2 AMPLIFIED	NOTCH2 Y790C	NOTCH2 R1931H	NOTCH2 A1340S
MES	CBFB	0.016	CBFB HOMODELETED	CBFB HOMODELETED	CBFB HOMODELETED	CBFB HOMODELETED	CBFB HOMODELETED
MES	IFI16	0.022	IFI16 AMPLIFIED	IFI16 AMPLIFIED	IFI16 AMPLIFIED	IFI16 AMPLIFIED	IFI16 AMPLIFIED	IFI16 AMPLIFIED	IFI16 AMPLIFIED
MES	ZNF217	0.05	ZNF217 AMPLIFIED	ZNF217 AMPLIFIED	ZNF217 AMPLIFIED	ZNF217 AMPLIFIED	ZNF217 AMPLIFIED	ZNF217 AMPLIFIED	ZNF217 AMPLIFIED	ZNF217 AMPLIFIED	ZNF217 AMPLIFIED	ZNF217 AMPLIFIED	ZNF217 AMPLIFIED	ZNF217 AMPLIFIED	ZNF217 AMPLIFIED	ZNF217 AMPLIFIED	ZNF217 C999S
MES	EGR3	0.025	EGR3 HOMODELETED	EGR3 HOMODELETED	EGR3 HOMODELETED	EGR3 HOMODELETED	EGR3 HOMODELETED	EGR3 HOMODELETED	EGR3 HOMODELETED	EGR3 HOMODELETED
MES	ZFP36L1	0.009	ZFP36L1 AMPLIFIED	ZFP36L1 AMPLIFIED	ZFP36L1 HOMODELETED
MES	WWTR1	0.05	ZNF217 AMPLIFIED	ZNF217 AMPLIFIED	ZNF217 AMPLIFIED	ZNF217 AMPLIFIED	ZNF217 AMPLIFIED	ZNF217 AMPLIFIED	ZNF217 AMPLIFIED	ZNF217 AMPLIFIED	ZNF217 AMPLIFIED	ZNF217 AMPLIFIED	ZNF217 AMPLIFIED	ZNF217 AMPLIFIED	ZNF217 AMPLIFIED	ZNF217 AMPLIFIED	ZNF217 C999S
MES	PRRX1	0.016	PRRX1 AMPLIFIED	PRRX1 AMPLIFIED	PRRX1 AMPLIFIED	PRRX1 AMPLIFIED	PRRX1 V180I
MES	SOX9	0.009	SOX9 AMPLIFIED	SOX9 AMPLIFIED	SOX9 AMPLIFIED
MES	MEOX1	0.003	MEOX1 AMPLIFIED
MES	MEOX2	0.025	MEOX2 E271A	MEOX2 AMPLIFIED	MEOX2 AMPLIFIED	MEOX2 AMPLIFIED	MEOX2 AMPLIFIED	MEOX2 AMPLIFIED	MEOX2 HOMODELETED	MEOX2 HOMODELETED
MES	AEBP1	0.006	AEBP1 AMPLIFIED	AEBP1 AMPLIFIED
ADRN	ZNF536	0.16	ZNF536 AMPLIFIED	ZNF536 AMPLIFIED	ZNF536 AMPLIFIED	ZNF536 AMPLIFIED	ZNF536 AMPLIFIED	ZNF536 AMPLIFIED	ZNF536 AMPLIFIED	ZNF536 AMPLIFIED	ZNF536 AMPLIFIED	ZNF536 AMPLIFIED	ZNF536 AMPLIFIED	ZNF536 AMPLIFIED	ZNF536 AMPLIFIED	ZNF536 AMPLIFIED	ZNF536 AMPLIFIED	ZNF536 AMPLIFIED	ZNF536 AMPLIFIED	ZNF536 AMPLIFIED	ZNF536 AMPLIFIED	ZNF536 AMPLIFIED	ZNF536 AMPLIFIED	ZNF536 AMPLIFIED	ZNF536 AMPLIFIED	ZNF536 AMPLIFIED	ZNF536 AMPLIFIED	ZNF536 AMPLIFIED	ZNF536 AMPLIFIED	ZNF536 AMPLIFIED	ZNF536 AMPLIFIED	ZNF536 AMPLIFIED	ZNF536 AMPLIFIED	ZNF536 AMPLIFIED	ZNF536 AMPLIFIED	ZNF536 AMPLIFIED	ZNF536 AMPLIFIED	ZNF536 AMPLIFIED	ZNF536 AMPLIFIED	ZNF536 AMPLIFIED	ZNF536 AMPLIFIED	ZNF536 AMPLIFIED	ZNF536 AMPLIFIED	ZNF536 AMPLIFIED	ZNF536 AMPLIFIED	ZNF536 AMPLIFIED	ZNF536 AMPLIFIED	ZNF536 AMPLIFIED	ZNF536 AMPLIFIED
ADRN	PHOX2A	0.04	PHOX2A AMPLIFIED	PHOX2A AMPLIFIED	PHOX2A AMPLIFIED	PHOX2A AMPLIFIED	PHOX2A AMPLIFIED	PHOX2A AMPLIFIED	PHOX2A AMPLIFIED	PHOX2A AMPLIFIED	PHOX2A AMPLIFIED	PHOX2A AMPLIFIED	PHOX2A AMPLIFIED	PHOX2A AMPLIFIED	PHOX2A AMPLIFIED	PHOX2A HOMODELETED
ADRN	HAND1	0.009	HAND1 AMPLIFIED	HAND1 AMPLIFIED	HAND1 AMPLIFIED
ADRN	ASCL1	0
ADRN	KLF13	0.013	KLF13 HOMODELETED	KLF13 HOMODELETED	KLF13 HOMODELETED	KLF13 HOMODELETED
ADRN	SOX11	0.013	SOX11 AMPLIFIED	SOX11 AMPLIFIED	SOX11 AMPLIFIED	SOX11 AMPLIFIED
ADRN	GATA2	0.025	GATA2 AMPLIFIED	GATA2 AMPLIFIED	GATA2 AMPLIFIED	GATA2 AMPLIFIED	GATA2 AMPLIFIED	GATA2 AMPLIFIED	GATA2 AMPLIFIED	GATA2 AMPLIFIED
ADRN	GATA3	0.04	GATA3 S199F	GATA3 AMPLIFIED	GATA3 AMPLIFIED	GATA3 AMPLIFIED	GATA3 AMPLIFIED	GATA3 AMPLIFIED	GATA3 AMPLIFIED	GATA3 AMPLIFIED	GATA3 AMPLIFIED	GATA3 AMPLIFIED	GATA3 HOMODELETED
ADRN	KLF7	0.019	KLF7 AMPLIFIED	KLF7 AMPLIFIED	KLF7 AMPLIFIED	KLF7 AMPLIFIED	KLF7 AMPLIFIED	KLF7 AMPLIFIED
ADRN	EYA1	0.03	EYA1 AMPLIFIED	EYA1 AMPLIFIED	EYA1 AMPLIFIED	EYA1 AMPLIFIED	EYA1 AMPLIFIED	EYA1 AMPLIFIED	EYA1 AMPLIFIED	EYA1 AMPLIFIED	EYA1 W430C	EYA1 G39D	EYA1 T105S	EYA1 H337Y
ADRN	TFAP2B	0.009	TFAP2B AMPLIFIED	TFAP2B AMPLIFIED	TFAP2B AMPLIFIED
ADRN	ISL1	0.019	ISL1 AMPLIFIED	ISL1 AMPLIFIED	ISL1 HOMODELETED	ISL1 HOMODELETED	ISL1 HOMODELETED	ISL1 K254E
ADRN	HEY1	0.013	HEY1 AMPLIFIED	HEY1 AMPLIFIED	HEY1 AMPLIFIED	HEY1 AMPLIFIED
ADRN	SIX3	0.028	SIX3 AMPLIFIED	SIX3 AMPLIFIED	SIX3 AMPLIFIED	SIX3 AMPLIFIED	SIX3 AMPLIFIED	SIX3 AMPLIFIED	SIX3 AMPLIFIED	SIX3 AMPLIFIED	SIX3 AMPLIFIED
ADRN	DACH1	0.022	DACH1 AMPLIFIED	DACH1 AMPLIFIED	DACH1 AMPLIFIED	DACH1 HOMODELETED	DACH1 HOMODELETED	DACH1 HOMODELETED	DACH1 A398T
ADRN	PHOX2B	0.022	PHOX2B AMPLIFIED	PHOX2B AMPLIFIED	PHOX2B HOMODELETED	PHOX2B HOMODELETED	PHOX2B HOMODELETED	PHOX2B S7Y
ADRN	PBX3	0.003	PBX3 HOMODELETED
ADRN	SATB1	0.003	SATB1 AMPLIFIED
PAAD	Pancreatic Adenocarcinoma (TCGA, PanCancer Atlas, 184 samples)
MES	ELK4	0.017	ELK4 AMPLIFIED	ELK4 AMPLIFIED	ELK4 AMPLIFIED
MES	CREG1	0.029	CREG1 AMPLIFIED	CREG1 AMPLIFIED	CREG1 AMPLIFIED	CREG1 AMPLIFIED	CREG1 AMPLIFIED
MES	DCAF6	0.03	DCAF6 AMPLIFIED	DCAF6 AMPLIFIED	DCAF6 AMPLIFIED	DCAF6 AMPLIFIED	DCAF6 AMPLIFIED	DCAF6 AMPLIFIED
MES	ID1	0.006	ID1 AMPLIFIED
MES	SMAD3	0.006	SMAD3 *426Lext*6
MES	SIX4	0.006	SIX4 V653A, SIX4 V440I
MES	SIX1	0.006	SIX1 P151L
MES	MAML2	0.006	MAML2 L848I
MES	NOTCH2	0.07	NOTCH2 AMPLIFIED	NOTCH2 AMPLIFIED	NOTCH2 AMPLIFIED	NOTCH2 AMPLIFIED	NOTCH2 AMPLIFIED	NOTCH2 AMPLIFIED	NOTCH2 AMPLIFIED	NOTCH2 AMPLIFIED	NOTCH2 AMPLIFIED	NOTCH2 AMPLIFIED	NOTCH2 AMPLIFIED	NOTCH2 AMPLIFIED	NOTCH2 A1599D, NOTCH2 S613I
MES	CBFB	0
MES	IFI16	0.05	IFI16 AMPLIFIED	IFI16 AMPLIFIED	IFI16 AMPLIFIED	IFI16 AMPLIFIED	IFI16 AMPLIFIED	IFI16 AMPLIFIED	IFI16 AMPLIFIED	IFI16 A282V, IFI16 M1?
MES	ZNF217	0.023	ZNF217 AMPLIFIED	ZNF217 AMPLIFIED	ZNF217 AMPLIFIED	ZNF217 Y936H, ZNF217 S816N, ZNF217 Q190H
MES	EGR3	0.017	EGR3 G112E	EGR3 HOMODELETED	EGR3 HOMODELETED
MES	ZFP36L1	0
MES	WWTR1	0.023	WWTR1 AMPLIFIED	WWTR1 AMPLIFIED	WWTR1 AMPLIFIED	WWTR1 A136T
MES	PRRX1	0.029	PRRX1 AMPLIFIED	PRRX1 AMPLIFIED	PRRX1 AMPLIFIED	PRRX1 AMPLIFIED	PRRX1 AMPLIFIED
MES	SOX9	0.017	SOX9 AMPLIFIED	SOX9 AMPLIFIED	SOX9 AMPLIFIED
MES	MEOX1	0.03	MEOX1 AMPLIFIED	MEOX1 AMPLIFIED	MEOX1 AMPLIFIED	MEOX1 AMPLIFIED	MEOX1 R152G	MEOX1 S149F
MES	MEOX2	0.011	MEOX2 AMPLIFIED
MES	AEBP1	0.011	AEBP1 AMPLIFIED	AEBP1 R1016*, AEBP1 R1017C, AEBP1 T1048I, AEBP1 E345Gfs*52
ADRN	ZNF536	0.04	ZNF536 S143N, ZNF536 P254S, ZNF536 L399M	ZNF536 D572Y	ZNF536 AMPLIFIED	ZNF536 AMPLIFIED	ZNF536 AMPLIFIED	ZNF536 AMPLIFIED	ZNF536 AMPLIFIED
ADRN	PHOX2A	0
ADRN	HAND1	0.011	HAND1 AMPLIFIED	HAND1 AMPLIFIED
ADRN	ASCL1	0
ADRN	KLF13	0.006	KLF13 HOMODELETED
ADRN	SOX11	0.006	SOX11 A10V, SOX11 A134T
ADRN	GATA2	0.011	GATA2 AMPLIFIED	GATA2 A430E
ADRN	GATA3	0.023	GATA3 A395T	GATA3 S230R	GATA3 AMPLIFIED	GATA3 AMPLIFIED
ADRN	KLF7	0.023	KLF7 AMPLIFIED	KLF7 AMPLIFIED	KLF7 AMPLIFIED	KLF7 HOMODELETED
ADRN	EYA1	0.05	EYA1 AMPLIFIED	EYA1 AMPLIFIED	EYA1 AMPLIFIED	EYA1 AMPLIFIED	EYA1 AMPLIFIED	EYA1 AMPLIFIED	EYA1 AMPLIFIED	EYA1 R440W, EYA1 S292Y
ADRN	TFAP2B	0.017	TFAP2B AMPLIFIED	TFAP2B AMPLIFIED	TFAP2B E18K
ADRN	ISL1	0
ADRN	HEY1	0.04	HEY1 AMPLIFIED	HEY1 AMPLIFIED	HEY1 AMPLIFIED	HEY1 AMPLIFIED	HEY1 AMPLIFIED	HEY1 AMPLIFIED	HEY1 AMPLIFIED
ADRN	SIX3	0
ADRN	DACH1	0.011	DACH1 T689I	DACH1 R670S
ADRN	PHOX2B	0.011	PHOX2B AMPLIFIED	PHOX2B A254_A260del
ADRN	PBX3	0.011	PBX3 G393E	PBX3 HOMODELETED
ADRN	SATB1	0.011	SATB1 E482*, SATB1 V140F, SATB1 N36S	SATB1 E34A
PCPG	Pheochromocytoma and Paraganglioma (TCGA, PanCancer Atlas, 178 samples)
MES	ELK4	0.019	ELK4 AMPLIFIED	ELK4 AMPLIFIED	ELK4 AMPLIFIED
MES	CREG1	0.03	CREG1 AMPLIFIED	CREG1 AMPLIFIED	CREG1 AMPLIFIED	CREG1 AMPLIFIED	CREG1 AMPLIFIED
MES	DCAF6	0.03	DCAF6 AMPLIFIED	DCAF6 AMPLIFIED	DCAF6 AMPLIFIED	DCAF6 AMPLIFIED	DCAF6 AMPLIFIED
MES	ID1	0
MES	SMAD3	0
MES	SIX4	0.012	SIX4 AMPLIFIED	SIX4 A14E, SIX4 A14T
MES	SIX1	0.006	SIX1 AMPLIFIED
MES	MAML2	0.019	MAML2-BCAS4, Fusion, Event Info: MAML2-BCAS4	MAML2 AMPLIFIED	MAML2 AMPLIFIED	MAML2 AMPLIFIED
MES	NOTCH2	0.06	NOTCH2 AMPLIFIED	NOTCH2 AMPLIFIED	NOTCH2 AMPLIFIED	NOTCH2 AMPLIFIED	NOTCH2 HOMODELETED	NOTCH2 HOMODELETED	NOTCH2 HOMODELETED	NOTCH2 HOMODELETED	NOTCH2 HOMODELETED	NOTCH2 HOMODELETED
MES	CBFB	0.006	CBFB AMPLIFIED
MES	IFI16	0.03	IFI16 AMPLIFIED	IFI16 AMPLIFIED	IFI16 AMPLIFIED	IFI16 AMPLIFIED	IFI16 AMPLIFIED
MES	ZNF217	0
MES	EGR3	0.006	EGR3 AMPLIFIED
MES	ZFP36L1	0.012	ZFP36L1 AMPLIFIED	ZFP36L1 AMPLIFIED
MES	WWTR1	0
MES	PRRX1	0.03	PRRX1 AMPLIFIED	PRRX1 AMPLIFIED	PRRX1 AMPLIFIED	PRRX1 AMPLIFIED	PRRX1 AMPLIFIED
MES	SOX9	0.012	ZFP36L1 AMPLIFIED	ZFP36L1 AMPLIFIED
MES	MEOX1	0.006	MEOX1 AMPLIFIED
MES	MEOX2	0.012	MEOX2 AMPLIFIED	MEOX2 HOMODELETED
MES	AEBP1	0.006	AEBP1 AMPLIFIED
ADRN	ZNF536	0.006	ZNF536 AMPLIFIED
ADRN	PHOX2A	0.025	PHOX2A AMPLIFIED	PHOX2A AMPLIFIED	PHOX2A AMPLIFIED	PHOX2A-CLPB, Fusion, Event Info: PHOX2A-CLPB
ADRN	HAND1	0.012	HAND1 AMPLIFIED	HAND1 AMPLIFIED
ADRN	ASCL1	0
ADRN	KLF13	0.006	KLF13 AMPLIFIED
ADRN	SOX11	0
ADRN	GATA2	0.006	GATA2 AMPLIFIED
ADRN	GATA3	0.006	GATA3 AMPLIFIED
ADRN	KLF7	0
ADRN	EYA1	0.012	EYA1 AMPLIFIED	EYA1 AMPLIFIED
ADRN	TFAP2B	0
ADRN	ISL1	0
ADRN	HEY1	0.012	HEY1 AMPLIFIED	HEY1 AMPLIFIED
ADRN	SIX3	0
ADRN	DACH1	0.006	DACH1 AMPLIFIED
ADRN	PHOX2B	0
ADRN	PBX3	0
ADRN	SATB1	0.012	SATB1 AMPLIFIED	SATB1 Q601_Q607del
PRAD	Prostate Adenocarcinoma (Broad/Cornell, Cell 2013, 57 samples)
MES	ELK4	0
MES	CREG1	0
MES	DCAF6	0
MES	ID1	0
MES	SMAD3	0.018	SMAD3 R90H
MES	SIX4	0
MES	SIX1	0.018	SIX1 Q235P
MES	MAML2	0.04	MAML2 AMPLIFIED	MAML2 AMPLIFIED
MES	NOTCH2	0.018	NOTCH2 HOMODELETED
MES	CBFB	0
MES	IFI16	0.018	IFI16 AMPLIFIED
MES	ZNF217	0
MES	EGR3	0.12	EGR3 HOMODELETED	EGR3 HOMODELETED	EGR3 HOMODELETED	EGR3 HOMODELETED	EGR3 HOMODELETED	EGR3 HOMODELETED	EGR3 HOMODELETED	EGR3 HOMODELETED
MES	ZFP36L1	0
MES	WWTR1	0
MES	PRRX1	0
MES	SOX9	0
MES	MEOX1	0
MES	MEOX2	0.05	MEOX2 AMPLIFIED	MEOX2 AMPLIFIED	MEOX2 AMPLIFIED
MES	AEBP1	0
ADRN	ZNF536	0
ADRN	PHOX2A	0
ADRN	HAND1	0
ADRN	ASCL1	0
ADRN	KLF13	0.018	KLF13 HOMODELETED
ADRN	SOX11	0
ADRN	GATA2	0.018	GATA2 AMPLIFIED
ADRN	GATA3	0
ADRN	KLF7	0.018	KLF7 AMPLIFIED
ADRN	EYA1	0.04	EYA1 AMPLIFIED	EYA1 AMPLIFIED
ADRN	TFAP2B	0.04	TFAP2B AMPLIFIED	TFAP2B AMPLIFIED
ADRN	ISL1	0.05	ISL1 AMPLIFIED	ISL1 AMPLIFIED	ISL1 AMPLIFIED
ADRN	HEY1	0.07	HEY1 AMPLIFIED	HEY1 AMPLIFIED	HEY1 AMPLIFIED	HEY1 AMPLIFIED
ADRN	SIX3	0
ADRN	DACH1	0.11	DACH1 AMPLIFIED	DACH1 AMPLIFIED	DACH1 HOMODELETED	DACH1 HOMODELETED	DACH1 HOMODELETED	DACH1 HOMODELETED
ADRN	PHOX2B	0
ADRN	PBX3	0
ADRN	SATB1	0
READ	Rectal Cancer (MSK,Nature Medicine 2019, 339 samples )
MES	ELK4	0
MES	CREG1	0
MES	DCAF6	0
MES	ID1	0
MES	SMAD3	0.04	SMAD3 R93*	SMAD3 Y384*	SMAD3 E383*	SMAD3 R93*	SMAD3 R368*	SMAD3 E102*	SMAD3 X178_splice	SMAD3 R268C	SMAD3 R268C	SMAD3 V315G	SMAD3 P95L
MES	SIX4	0
MES	SIX1	0
MES	MAML2	0
MES	NOTCH2	0.02	NOTCH2 AMPLIFIED	NOTCH2 P6Rfs*27, NOTCH2 A3S	NOTCH2 A977V	NOTCH2 D2063G	NOTCH2 A3F	NOTCH2 A3S
MES	CBFB	0
MES	IFI16	0
MES	ZNF217	0
MES	EGR3	0
MES	ZFP36L1	0
MES	WWTR1	0.05	WWTR1 P8H	WWTR1 D385N
MES	PRRX1	0
MES	SOX9	0.08	SOX9 HOMODELETED	SOX9 HOMODELETED	SOX9 HOMODELETED	SOX9 HOMODELETED	SOX9 Q410*	SOX9 I418Mfs*52	SOX9 L259*	SOX9 E277Dfs*106	SOX9 Q208*	SOX9 W335*	SOX9 A472Vfs*51	SOX9 Y297*	SOX9 V306Cfs*77	SOX9 P374Rfs*9	SOX9 Y451*	SOX9 Q401*	SOX9 H413Lfs*57	SOX9 L382Rfs*2	SOX9 S228*	SOX9 E277Gfs*22	SOX9 H169Pfs*83	SOX9 G263Afs*16	SOX9 X229_splice, SOX9 P108S	SOX9 L142R
MES	MEOX1	0
MES	MEOX2	0
MES	AEBP1	0
ADRN	ZNF536	0
ADRN	PHOX2A	0
ADRN	HAND1	0
ADRN	ASCL1	0
ADRN	KLF13	0
ADRN	SOX11	0
ADRN	GATA2	0.01	GATA2 G268R	GATA2 G312S	GATA2 Y141H
ADRN	GATA3	0.024	GATA3 P135Rfs*60	GATA3 I350N	GATA3 G21R	GATA3 I350N	GATA3 K387N	GATA3 G55S	GATA3 HOMODELETED
ADRN	KLF7	0
ADRN	EYA1	0
ADRN	TFAP2B	0
ADRN	ISL1	0
ADRN	HEY1	0
ADRN	SIX3	0
ADRN	DACH1	0
ADRN	PHOX2B	0.014	PHOX2B HOMODELETED	PHOX2B HOMODELETED	PHOX2B A307T	PHOX2B R141*
ADRN	PBX3	0
ADRN	SATB1	0
SARC	Sarcoma (MSKCC/Broad, Nat Genet 2010, 207 samples)
MES	ELK4	0.014	ELK4 AMPLIFIED	ELK4 AMPLIFIED	ELK4 AMPLIFIED
MES	CREG1	0.06	CREG1 AMPLIFIED	CREG1 AMPLIFIED	CREG1 AMPLIFIED	CREG1 AMPLIFIED	CREG1 AMPLIFIED	CREG1 AMPLIFIED	CREG1 AMPLIFIED	CREG1 AMPLIFIED	CREG1 AMPLIFIED	CREG1 AMPLIFIED	CREG1 AMPLIFIED	CREG1 AMPLIFIED
MES	DCAF6	0.05	DCAF6 AMPLIFIED	DCAF6 AMPLIFIED	DCAF6 AMPLIFIED	DCAF6 AMPLIFIED	DCAF6 AMPLIFIED	DCAF6 AMPLIFIED	DCAF6 AMPLIFIED	DCAF6 AMPLIFIED	DCAF6 AMPLIFIED	DCAF6 AMPLIFIED
MES	ID1	0.03	ID1 AMPLIFIED	ID1 AMPLIFIED	ID1 AMPLIFIED	ID1 AMPLIFIED	ID1 AMPLIFIED	ID1 AMPLIFIED	ID1 AMPLIFIED
MES	SMAD3	0.014	SMAD3 AMPLIFIED	SMAD3 AMPLIFIED	SMAD3 AMPLIFIED
MES	SIX4	0.01	SIX4 AMPLIFIED	SIX4 AMPLIFIED
MES	SIX1	0.01	SIX1 AMPLIFIED	SIX1 AMPLIFIED
MES	MAML2	0.01	MAML2 AMPLIFIED	MAML2 AMPLIFIED
MES	NOTCH2	0.024	NOTCH2 AMPLIFIED	NOTCH2 AMPLIFIED	NOTCH2 AMPLIFIED	NOTCH2 AMPLIFIED
MES	CBFB	0.01	CBFB AMPLIFIED	CBFB AMPLIFIED
MES	IFI16	0.03	IFI16 AMPLIFIED	IFI16 AMPLIFIED	IFI16 AMPLIFIED	IFI16 AMPLIFIED	IFI16 AMPLIFIED	IFI16 AMPLIFIED	IFI16 AMPLIFIED
MES	ZNF217	0.05	ZNF217 AMPLIFIED	ZNF217 AMPLIFIED	ZNF217 AMPLIFIED	ZNF217 AMPLIFIED	ZNF217 AMPLIFIED	ZNF217 AMPLIFIED	ZNF217 AMPLIFIED	ZNF217 AMPLIFIED	ZNF217 AMPLIFIED	ZNF217 AMPLIFIED	ZNF217 AMPLIFIED
MES	EGR3	0.01	EGR3 AMPLIFIED	EGR3 AMPLIFIED
MES	ZFP36L1	0.01	ZFP36L1 AMPLIFIED	ZFP36L1 AMPLIFIED
MES	WWTR1	0.024	WWTR1 AMPLIFIED	WWTR1 AMPLIFIED	WWTR1 AMPLIFIED	WWTR1 AMPLIFIED	WWTR1 AMPLIFIED
MES	PRRX1	0.07	PRRX1 AMPLIFIED	PRRX1 AMPLIFIED	PRRX1 AMPLIFIED	PRRX1 AMPLIFIED	PRRX1 AMPLIFIED	PRRX1 AMPLIFIED	PRRX1 AMPLIFIED	PRRX1 AMPLIFIED	PRRX1 AMPLIFIED	PRRX1 AMPLIFIED	PRRX1 AMPLIFIED	PRRX1 AMPLIFIED	PRRX1 AMPLIFIED	PRRX1 AMPLIFIED
MES	SOX9	0.03	SOX9 AMPLIFIED	SOX9 AMPLIFIED	SOX9 AMPLIFIED	SOX9 AMPLIFIED	SOX9 AMPLIFIED	SOX9 AMPLIFIED	SOX9 AMPLIFIED	SOX9 AMPLIFIED
MES	MEOX1	0.005	MEOX1 AMPLIFIED
MES	MEOX2	0.06	MEOX2 AMPLIFIED	MEOX2 AMPLIFIED	MEOX2 AMPLIFIED	MEOX2 AMPLIFIED	MEOX2 AMPLIFIED	MEOX2 AMPLIFIED	MEOX2 AMPLIFIED	MEOX2 AMPLIFIED	MEOX2 AMPLIFIED	MEOX2 AMPLIFIED	MEOX2 AMPLIFIED	MEOX2 AMPLIFIED
MES	AEBP1	0.03	AEBP1 AMPLIFIED	AEBP1 AMPLIFIED	AEBP1 AMPLIFIED	AEBP1 AMPLIFIED	AEBP1 AMPLIFIED	AEBP1 AMPLIFIED	AEBP1 AMPLIFIED
ADRN	ZNF536	0.11	ZNF536 AMPLIFIED	ZNF536 AMPLIFIED	ZNF536 AMPLIFIED	ZNF536 AMPLIFIED	ZNF536 AMPLIFIED	ZNF536 AMPLIFIED	ZNF536 AMPLIFIED	ZNF536 AMPLIFIED	ZNF536 AMPLIFIED	ZNF536 AMPLIFIED	ZNF536 AMPLIFIED	ZNF536 AMPLIFIED	ZNF536 AMPLIFIED	ZNF536 AMPLIFIED	ZNF536 AMPLIFIED	ZNF536 AMPLIFIED	ZNF536 AMPLIFIED	ZNF536 AMPLIFIED	ZNF536 AMPLIFIED	ZNF536 AMPLIFIED	ZNF536 AMPLIFIED	ZNF536 AMPLIFIED	ZNF536 AMPLIFIED
ADRN	PHOX2A	0.005	PHOX2A AMPLIFIED
ADRN	HAND1	0.019	HAND1 AMPLIFIED	HAND1 AMPLIFIED	HAND1 AMPLIFIED	HAND1 AMPLIFIED
ADRN	ASCL1	0.04	ASCL1 AMPLIFIED	ASCL1 AMPLIFIED	ASCL1 AMPLIFIED	ASCL1 AMPLIFIED	ASCL1 AMPLIFIED	ASCL1 AMPLIFIED	ASCL1 AMPLIFIED	ASCL1 AMPLIFIED	ASCL1 AMPLIFIED
ADRN	KLF13	0.019	KLF13 AMPLIFIED	KLF13 AMPLIFIED	KLF13 AMPLIFIED	KLF13 AMPLIFIED
ADRN	SOX11	0.01	SOX11 AMPLIFIED	SOX11 HOMODELETED
ADRN	GATA2	0.014	GATA2 AMPLIFIED	GATA2 AMPLIFIED	GATA2 AMPLIFIED
ADRN	GATA3	0.014	GATA3 AMPLIFIED	GATA3 AMPLIFIED	GATA3 AMPLIFIED
ADRN	KLF7	0.024	KLF7 AMPLIFIED	KLF7 AMPLIFIED	KLF7 AMPLIFIED	KLF7 AMPLIFIED	KLF7 AMPLIFIED
ADRN	EYA1	0.04	EYA1 AMPLIFIED	EYA1 AMPLIFIED	EYA1 AMPLIFIED	EYA1 AMPLIFIED	EYA1 AMPLIFIED	EYA1 AMPLIFIED	EYA1 AMPLIFIED
ADRN	TFAP2B	0.019	TFAP2B AMPLIFIED	TFAP2B AMPLIFIED	TFAP2B AMPLIFIED	TFAP2B AMPLIFIED
ADRN	ISL1	0.019	ISL1 AMPLIFIED	ISL1 AMPLIFIED	ISL1 AMPLIFIED	ISL1 AMPLIFIED
ADRN	HEY1	0.024	HEY1 AMPLIFIED	HEY1 AMPLIFIED	HEY1 AMPLIFIED	HEY1 AMPLIFIED	HEY1 AMPLIFIED
ADRN	SIX3	0.005	SIX3 AMPLIFIED
ADRN	DACH1	0.014	DACH1 AMPLIFIED	DACH1 AMPLIFIED	DACH1 AMPLIFIED
ADRN	PHOX2B	0.014	PHOX2B AMPLIFIED	PHOX2B AMPLIFIED	PHOX2B AMPLIFIED
ADRN	PBX3	0.029	PBX3 AMPLIFIED	PBX3 AMPLIFIED	PBX3 AMPLIFIED	PBX3 AMPLIFIED	PBX3 AMPLIFIED	PBX3 AMPLIFIED
ADRN	SATB1	0.024	SATB1 AMPLIFIED	SATB1 AMPLIFIED	SATB1 AMPLIFIED	SATB1 AMPLIFIED	SATB1 AMPLIFIED
SKCM	Skin Cutaneous Melanoma (Broad, Cancer Discov 2014, 78 samples)
MES	ELK4	0.07	ELK4 D427N	ELK4 Q223K	ELK4 D279N
MES	CREG1	0
MES	DCAF6	0.04	DCAF6 D13N	DCAF6 R841W
MES	ID1	0
MES	SMAD3	0.04	SMAD3 V35I	SMAD3 V294M
MES	SIX4	0
MES	SIX1	0.04	SIX1 G239S	SIX1 E188K
MES	MAML2	0
MES	NOTCH2	0.26	NOTCH2 A1423T	NOTCH2 K2127R	NOTCH2 R2347C, NOTCH2 D1969N	NOTCH2 C611Y	NOTCH2 T1486M	NOTCH2 R1675C	NOTCH2 A3V	NOTCH2 G598R	NOTCH2 S1419Afs*8	NOTCH2 P6Rfs*27, NOTCH2 E568*	NOTCH2 A2333Gfs*66	NOTCH2 X1771_splice
MES	CBFB	0
MES	IFI16	0.022	IFI16 P169L
MES	ZNF217	0.04	ZNF217 E312K, ZNF217 M63I, ZNF217 T634I	ZNF217 D562G
MES	EGR3	0.04	EGR3 H45Y	EGR3 A343V
MES	ZFP36L1	0.07	ZFP36L1 T275I	ZFP36L1 E15Kfs*65	ZFP36L1 N248Kfs*2
MES	WWTR1	0.11	WWTR1 D335N	WWTR1 A171V	WWTR1 R356H	WWTR1 Q233del	WWTR1 Q233del
MES	PRRX1	0.022	PRRX1 G17D
MES	SOX9	0.022	SOX9 G459S
MES	MEOX1	0.04	MEOX1 G232S	MEOX1 R223K
MES	MEOX2	0.022	MEOX2 F235C
MES	AEBP1	0.11	AEBP1 R952C	AEBP1 R654H, AEBP1 V358M	AEBP1 G370S	AEBP1 E1132del	AEBP1 K1133del
ADRN	ZNF536	0.17	ZNF536 P1224S	ZNF536 D369N	ZNF536 S732F	ZNF536 G788D, ZNF536 E1186K	ZNF536 G847R	ZNF536 D1179N	ZNF536 T277I
ADRN	PHOX2A	0.022	PHOX2A P81S
ADRN	HAND1	0
ADRN	ASCL1	0.022	ASCL1 Q114L
ADRN	KLF13	0.022	KLF13 P254S
ADRN	SOX11	0.04	SOX11 G201D	SOX11 D233del
ADRN	GATA2	0.022	GATA2 P228L
ADRN	GATA3	0
ADRN	KLF7	0
ADRN	EYA1	0.022	EYA1 G555R
ADRN	TFAP2B	0.07	TFAP2B G189D	TFAP2B D184G	TFAP2B V201Ffs*8
ADRN	ISL1	0.04	ISL1 A41T	ISL1 D6N
ADRN	HEY1	0.022	HEY1 E212K
ADRN	SIX3	0.022	SIX3 R183C
ADRN	DACH1	0.24	DACH1 P185L	DACH1 P556S	DACH1 V671I	DACH1 P502S	DACH1 S543P	DACH1 P481S	DACH1 P15S	DACH1 R452K	DACH1 I695V	DACH1 G82_G83del
ADRN	PHOX2B	0
ADRN	PBX3	0
ADRN	SATB1	0.11	SATB1 Q616*	SATB1 H577L	SATB1 T739I	SATB1 Q607del	SATB1 Q607del
STAD	Stomach Adenocarcinoma (Pfizer and UHK, Nat Genet 2014, 100 samples)
MES	ELK4	0
MES	CREG1	0
MES	DCAF6	0
MES	ID1	0
MES	SMAD3	0.02	SMAD3 V77A	SMAD3 Q58K
MES	SIX4	0
MES	SIX1	0
MES	MAML2	0.01	MAML2 A17Pfs*36
MES	NOTCH2	0.05	NOTCH2 A1083Qfs*25	NOTCH2 A1771P	NOTCH2 R126L	NOTCH2 C859Y	NOTCH2 R1727C
MES	CBFB	0
MES	IFI16	0.02	IFI16 K143*	IFI16 I227Nfs*42
MES	ZNF217	0
MES	EGR3	0.01	EGR3 R259H
MES	ZFP36L1	0
MES	WWTR1	0.01	WWTR1 P128Rfs*5
MES	PRRX1	0
MES	SOX9	0.02	SOX9 M476Hfs*102	SOX9 S484Wfs*93
MES	MEOX1	0
MES	MEOX2	0.01	MEOX2 L304V
MES	AEBP1	0.01	AEBP1 H467R
ADRN	ZNF536	0.06	ZNF536 E16D	ZNF536 V1218I	ZNF536 R140H	ZNF536 E712G	ZNF536 D743Qfs*24	ZNF536 X1299_splice
ADRN	PHOX2A	0
ADRN	HAND1	0
ADRN	ASCL1	0.01	ASCL1 L189Q
ADRN	KLF13	0
ADRN	SOX11	0.02	SOX11 R51W	SOX11 S46L
ADRN	GATA2	0
ADRN	GATA3	0.03	GATA3 S237Afs*28	GATA3 S237Afs*28	GATA3 Y222H
ADRN	KLF7	0.01	KLF7 T137M
ADRN	EYA1	0.01	EYA1 E331G
ADRN	TFAP2B	0.02	TFAP2B R39Q	TFAP2B Y51D
ADRN	ISL1	0.01	EYA1 E331G
ADRN	HEY1	0
ADRN	SIX3	0
ADRN	DACH1	0.01	DACH1 T598Nfs*2
ADRN	PHOX2B	0
ADRN	PBX3	0.01	PBX3 S416C
ADRN	SATB1	0.01	SATB1 A264T
TCGT	Testicular Germ Cell Tumors (TCGA, PanCancer Atlas, 149 samples)
MES	ELK4	0
MES	CREG1	0
MES	DCAF6	0
MES	ID1	0.04	ID1 AMPLIFIED	ID1 AMPLIFIED	ID1 AMPLIFIED	ID1 AMPLIFIED	ID1 AMPLIFIED	ID1 AMPLIFIED
MES	SMAD3	0
MES	SIX4	0
MES	SIX1	0
MES	MAML2	0.014	MAML2 HOMODELETED	MAML2 HOMODELETED
MES	NOTCH2	0.007	NOTCH2 AMPLIFIED
MES	CBFB	0.007	CBFB AMPLIFIED
MES	IFI16	0
MES	ZNF217	0.014	ZNF217 L231Nfs*2	ZNF217 H489Y
MES	EGR3	0.014	EGR3 HOMODELETED	EGR3 N96Tfs*11
MES	ZFP36L1	0
MES	WWTR1	0
MES	PRRX1	0
MES	SOX9	0
MES	MEOX1	0
MES	MEOX2	0.014	MEOX2 AMPLIFIED	MEOX2 AMPLIFIED
MES	AEBP1	0
ADRN	ZNF536	0
ADRN	PHOX2A	0.007	PHOX2A HOMODELETED
ADRN	HAND1	0
ADRN	ASCL1	0
ADRN	KLF13	0
ADRN	SOX11	0
ADRN	GATA2	0
ADRN	GATA3	0.021	GATA3 HOMODELETED	GATA3 HOMODELETED	GATA3 K373N
ADRN	KLF7	0
ADRN	EYA1	0.021	EYA1 AMPLIFIED	EYA1 AMPLIFIED	EYA1 AMPLIFIED
ADRN	TFAP2B	0
ADRN	ISL1	0
ADRN	HEY1	0.014	HEY1 AMPLIFIED	HEY1 AMPLIFIED
ADRN	SIX3	0.007	SIX3 AMPLIFIED
ADRN	DACH1	0
ADRN	PHOX2B	0
ADRN	PBX3	0
ADRN	SATB1	0.014	SATB1 HOMODELETED	SATB1 S123N
THCA	Thyroid Carcinoma (TCGA, PanCancer Atlas, 500 samples)
MES	ELK4	0.002	ELK4 AMPLIFIED
MES	CREG1	0
MES	DCAF6	0
MES	ID1	0
MES	SMAD3	0
MES	SIX4	0
MES	SIX1	0
MES	MAML2	0.006	MAML2 AMPLIFIED	MAML2 HOMODELETED	MAML2 P727Q
MES	NOTCH2	0
MES	CBFB	0
MES	IFI16	0.002	IFI16 R368Q
MES	ZNF217	0.004	ZNF217 AMPLIFIED	ZNF217 Y516D
MES	EGR3	0
MES	ZFP36L1	0
MES	WWTR1	0
MES	PRRX1	0
MES	SOX9	0.002	SOX9 AMPLIFIED
MES	MEOX1	0.002	MEOX1 AMPLIFIED
MES	MEOX2	0.002	MEOX2 R105G
MES	AEBP1	0
ADRN	ZNF536	0
ADRN	PHOX2A	0.002	PHOX2A A245T
ADRN	HAND1	0.002	HAND1 AMPLIFIED
ADRN	ASCL1	0
ADRN	KLF13	0
ADRN	SOX11	0
ADRN	GATA2	0
ADRN	GATA3	0.002	GATA3 HOMODELETED
ADRN	KLF7	0
ADRN	EYA1	0
ADRN	TFAP2B	0.002	TFAP2B G189D
ADRN	ISL1	0
ADRN	HEY1	0
ADRN	SIX3	0
ADRN	DACH1	0.004	DACH1 HOMODELETED	DACH1 F383L
ADRN	PHOX2B	0
ADRN	PBX3	0.01	PBX3 HOMODELETED	PBX3 HOMODELETED	PBX3 HOMODELETED	PBX3 HOMODELETED	PBX3 Q366K
ADRN	SATB1	0
THYM	Thymoma (TCGA, PanCancer Atlas, 123 samples)
MES	ELK4	0.016	ELK4 AMPLIFIED	ELK4 AMPLIFIED
MES	CREG1	0.016	CREG1 AMPLIFIED	CREG1 AMPLIFIED
MES	DCAF6	0.024	DCAF6 AMPLIFIED	DCAF6 AMPLIFIED	DCAF6 L349F
MES	ID1	0
MES	SMAD3	0
MES	SIX4	0
MES	SIX1	0
MES	MAML2	0
MES	NOTCH2	0.008	NOTCH2 AMPLIFIED
MES	CBFB	0
MES	IFI16	0.016	IFI16 AMPLIFIED	IFI16 AMPLIFIED
MES	ZNF217	0
MES	EGR3	0.008	EGR3 AMPLIFIED
MES	ZFP36L1	0
MES	WWTR1	0.008	WWTR1 AMPLIFIED
MES	PRRX1	0.016	PRRX1 AMPLIFIED	PRRX1 AMPLIFIED
MES	SOX9	0.016	SOX9 AMPLIFIED	SOX9 AMPLIFIED
MES	MEOX1	0.016	MEOX1 AMPLIFIED	MEOX1 F219S
MES	MEOX2	0
MES	AEBP1	0
ADRN	ZNF536	0.008	ZNF536 A841T
ADRN	PHOX2A	0
ADRN	HAND1	0
ADRN	ASCL1	0
ADRN	KLF13	0
ADRN	SOX11	0
ADRN	GATA2	0.008	GATA2 AMPLIFIED
ADRN	GATA3	0
ADRN	KLF7	0
ADRN	EYA1	0
ADRN	TFAP2B	0
ADRN	ISL1	0
ADRN	HEY1	0
ADRN	SIX3	0
ADRN	DACH1	0.008	DACH1 HOMODELETED
ADRN	PHOX2B	0.008	PHOX2B N302S
ADRN	PBX3	0
ADRN	SATB1	0.008	SATB1 HOMODELETION
UCEC	Uterine Corpus Endometrial Carcinoma (TCGA, Nature 2013, 373 samples)
MES	ELK4	0.08	ELK4 AMPLIFIED	ELK4 AMPLIFIED	ELK4 AMPLIFIED	ELK4 AMPLIFIED	ELK4 AMPLIFIED	ELK4 AMPLIFIED	ELK4 AMPLIFIED	ELK4 AMPLIFIED	ELK4 AMPLIFIED	ELK4 AMPLIFIED	ELK4 AMPLIFIED	ELK4 AMPLIFIED	ELK4 AMPLIFIED	ELK4 AMPLIFIED	ELK4 AMPLIFIED	ELK4 V313L	ELK4 S373I	ELK4 P401T
MES	CREG1	0.05	CREG1 AMPLIFIED	CREG1 AMPLIFIED	CREG1 AMPLIFIED	CREG1 AMPLIFIED	CREG1 AMPLIFIED	CREG1 AMPLIFIED	CREG1 AMPLIFIED	CREG1 AMPLIFIED	CREG1 AMPLIFIED	CREG1 AMPLIFIED	CREG1 I208L	CREG1 R174*	CREG1 *221Lext*5
MES	DCAF6	0.1	DCAF6 AMPLIFIED	DCAF6 AMPLIFIED	DCAF6 AMPLIFIED	DCAF6 AMPLIFIED	DCAF6 AMPLIFIED	DCAF6 AMPLIFIED	DCAF6 AMPLIFIED	DCAF6 AMPLIFIED	DCAF6 AMPLIFIED	DCAF6 AMPLIFIED	DCAF6 G373D	DCAF6 S414F	DCAF6 S515C	DCAF6 I173T	DCAF6 R34I, DCAF6 E36K	DCAF6 K800E	DCAF6 S833L	DCAF6 A287T	DCAF6 R717H	DCAF6 E617K	DCAF6 R370Q	DCAF6 E289K, DCAF6 E855*	DCAF6 E289K, DCAF6 E855*	DCAF6 R808Q, DCAF6 R808*, DCAF6 D181G	DCAF6 E180*, DCAF6 E695*	DCAF6 K492*
MES	ID1	0.04	ID1 AMPLIFIED	ID1 AMPLIFIED	ID1 AMPLIFIED	ID1 AMPLIFIED	ID1 AMPLIFIED	ID1 AMPLIFIED	ID1 AMPLIFIED	ID1 AMPLIFIED	ID1 L105F	ID1 T131A
MES	SMAD3	0.04	SMAD3 Q26H	SMAD3 Q405L	SMAD3 R323H	SMAD3 S425Y	SMAD3 V331I	SMAD3 R295W	SMAD3 R268C	SMAD3 AMPLIFIED	SMAD3 AMPLIFIED
MES	SIX4	0.021	SIX4 AMPLIFIED	SIX4 E19*	SIX4 S12Kfs*278	SIX4 G517C	SIX4 L611S
MES	SIX1	0.04	SIX1 V138A	SIX1 E191K	SIX1 L88R	SIX1 E191K	SIX1 E191K	SIX1 K82R	SIX1 L37P	SIX1 R64H
MES	MAML2	0.06	MAML2 S467Y	MAML2 S401L	MAML2 F541C	MAML2 L201I	MAML2 M514I	MAML2 Q658H, MAML2 S401L	MAML2 Q598H, MAML2 Q601H	MAML2 T1074A	MAML2 AMPLIFIED	MAML2 AMPLIFIED	MAML2 AMPLIFIED	MAML2 HOMODELETED	MAML2 HOMODELETED	MAML2 HOMODELETED
MES	NOTCH2	0.06	NOTCH2 P1712S	NOTCH2 R2347C	NOTCH2 E723K, NOTCH2 G190R	NOTCH2 D355N	NOTCH2 E418K	NOTCH2 L566S	NOTCH2 E1852D, NOTCH2 A1416S, NOTCH2 V776M	NOTCH2 E910D	NOTCH2 H714R	NOTCH2 P1157H	NOTCH2 R1727H	NOTCH2 A1899V	NOTCH2 HOMODELETED	NOTCH2 AMPLIFIED	NOTCH2 E798*	NOTCH2 E1746*, NOTCH2 R1726C
MES	CBFB	0.029	CBFB AMPLIFIED	CBFB HOMODELETED	CBFB HOMODELETED	CBFB HOMODELETED	CBFB HOMODELETED	CBFB R151H	CBFB Q133H
MES	IFI16	0.08	IFI16 AMPLIFIED	IFI16 AMPLIFIED	IFI16 AMPLIFIED	IFI16 AMPLIFIED	IFI16 AMPLIFIED	IFI16 AMPLIFIED	IFI16 AMPLIFIED	IFI16 AMPLIFIED	IFI16 AMPLIFIED	IFI16 K293T, IFI16 P524T, IFI16 F552L	IFI16 D32N, IFI16 P176S	IFI16 E15D	IFI16 K597N, IFI16 F239L	IFI16 L307I	IFI16 R96I	IFI16 P204Q	IFI16 V207A	IFI16 I449L, IFI16 T555M	IFI16 F552L
MES	ZNF217	0.09	ZNF217 AMPLIFIED	ZNF217 AMPLIFIED	ZNF217 AMPLIFIED	ZNF217 AMPLIFIED	ZNF217 AMPLIFIED	ZNF217 AMPLIFIED	ZNF217 AMPLIFIED	ZNF217 AMPLIFIED	ZNF217 AMPLIFIED	ZNF217 AMPLIFIED	ZNF217 A590V, ZNF217 D323N, ZNF217 K54R	ZNF217 I232L	ZNF217 A302T	ZNF217 A671T	ZNF217 D326N	ZNF217 R559I	ZNF217 R897I, ZNF217 R744Q, ZNF217 K604N	ZNF217 G950C	ZNF217 N535K	ZNF217 G418R	ZNF217 A782T
MES	EGR3	0.05	EGR3 HOMODELETED	EGR3 HOMODELETED	EGR3 HOMODELETED	EGR3 HOMODELETED	EGR3 HOMODELETED	EGR3 AMPLIFIED	EGR3 H199Q	EGR3 P181L, EGR3 S121N	EGR3 A143V	EGR3 E52D	EGR3 A139V	EGR3 R257G
MES	ZFP36L1	0.013	ZFP36L1 AMPLIFIED	ZFP36L1 AMPLIFIED	ZFP36L1 S81Cfs*67
MES	WWTR1	0.05	WWTR1 AMPLIFIED	WWTR1 AMPLIFIED	WWTR1 AMPLIFIED	WWTR1 AMPLIFIED	WWTR1 AMPLIFIED	WWTR1 AMPLIFIED	WWTR1 AMPLIFIED	WWTR1 AMPLIFIED	WWTR1 HOMODELETED	WWTR1 R248*, WWTR1 A224V	WWTR1 R248*	WWTR1 S90P	WWTR1 A224V, WWTR1 R236W
MES	PRRX1	0.07	PRRX1 AMPLIFIED	PRRX1 AMPLIFIED	PRRX1 AMPLIFIED	PRRX1 AMPLIFIED	PRRX1 AMPLIFIED	PRRX1 AMPLIFIED	PRRX1 AMPLIFIED	PRRX1 AMPLIFIED	PRRX1 AMPLIFIED	PRRX1 AMPLIFIED	PRRX1 A121D	PRRX1 R130Q	PRRX1 E176D	PRRX1 P185L	PRRX1 A162T	PRRX1 Q94*
MES	SOX9	0.04	SOX9 AMPLIFIED	SOX9 AMPLIFIED	SOX9 AMPLIFIED	SOX9 AMPLIFIED	SOX9 S484A	SOX9 D444N	SOX9 R152W	SOX9 R177W, SOX9 R257H	SOX9 R474C
MES	MEOX1	0.017	MEOX1 R200H	MEOX1 A55V	MEOX1 R184*, MEOX1 R103C	MEOX1 AMPLIFIED
MES	MEOX2	0.029	MEOX2 AMPLIFIED	MEOX2 AMPLIFIED	MEOX2 AMPLIFIED	MEOX2 Q175H	MEOX2 X173_splice	MEOX2 E201*	MEOX2 H80del
MES	AEBP1	0.05	AEBP1 AMPLIFIED	AEBP1 AMPLIFIED	AEBP1 AMPLIFIED	AEBP1 A836V	AEBP1 E1136G	AEBP1 E1108K, AEBP1 K254R, AEBP1 L634M	AEBP1 G409S	AEBP1 A160T	AEBP1 V629L	AEBP1 E802K
ADRN	ZNF536	0.1	ZNF536 AMPLIFIED	ZNF536 AMPLIFIED	ZNF536 AMPLIFIED	ZNF536 AMPLIFIED	ZNF536 AMPLIFIED	ZNF536 AMPLIFIED	ZNF536 AMPLIFIED	ZNF536 AMPLIFIED	ZNF536 AMPLIFIED	ZNF536 V1183D	ZNF536 E287K	ZNF536 G417S, ZNF536 R834M, ZNF536 G916V	ZNF536 S1266L	ZNF536 R902K, ZNF536 G1206R	ZNF536 R605Q	ZNF536 A1028V, ZNF536 D1062Y	ZNF536 S1272N	ZNF536 A424D	ZNF536 V192G	ZNF536 R657L	ZNF536 P131Rfs*83	ZNF536 Q29*
ADRN	PHOX2A	0.017	PHOX2A AMPLIFIED	PHOX2A AMPLIFIED	PHOX2A AMPLIFIED	PHOX2A HOMODELETED
ADRN	HAND1	0.021	HAND1 K102T	HAND1 S175N, HAND1 A113T	HAND1 Y41C	HAND1 E119K	HAND1 S81N
ADRN	ASCL1	0.004	ASCL1 R130H
ADRN	KLF13	0.008	KLF13 AMPLIFIED	KLF13 AMPLIFIED
ADRN	SOX11	0.03	SOX11 AMPLIFIED	SOX11 AMPLIFIED	SOX11 AMPLIFIED	SOX11 AMPLIFIED	SOX11 AMPLIFIED	SOX11 E423K	SOX11 R64C
ADRN	GATA2	0.025	GATA2 AMPLIFIED	GATA2 AMPLIFIED	GATA2 AMPLIFIED	GATA2 AMPLIFIED	GATA2 R283C	GATA2 G450R
ADRN	GATA3	0.021	GATA3 AMPLIFIED	GATA3 HOMODELETED	GATA3 R312K	GATA3 T325A	GATA3 P163L
ADRN	KLF7	0.021	KLF7 D200N, KLF7 R49M	KLF7 E107D	KLF7 K215N	KLF7 E265*	KLF7 HOMODELETED
ADRN	EYA1	0.07	EYA1 AMPLIFIED	EYA1 AMPLIFIED	EYA1 AMPLIFIED	EYA1 AMPLIFIED	EYA1 AMPLIFIED	EYA1 AMPLIFIED	EYA1 T406I	EYA1 A345T	EYA1 S192P	EYA1 I532L	EYA1 G298C	EYA1 A568V, EYA1 A370S	EYA1 A568T	EYA1 T332A	EYA1 E535*, EYA1 I265T	EYA1 E535*
ADRN	TFAP2B	0.06	TFAP2B AMPLIFIED	TFAP2B AMPLIFIED	TFAP2B AMPLIFIED	TFAP2B R300Pfs*20	TFAP2B R353*	TFAP2B L357M, TFAP2B G404D	TFAP2B E18D, TFAP2B E328K	TFAP2B S266Y	TFAP2B S116L	TFAP2B S244L, TFAP2B G107E	TFAP2B T396M	TFAP2B S244L	TFAP2B A413T	TFAP2B T329M
ADRN	ISL1	0.017	ISL1 E119K	ISL1 S15Y	ISL1 E190K	ISL1 D118N
ADRN	HEY1	0.029	HEY1 AMPLIFIED	HEY1 AMPLIFIED	HEY1 AMPLIFIED	HEY1 AMPLIFIED	HEY1 AMPLIFIED
ADRN	SIX3	0.021	SIX3 AMPLIFIED	SIX3 AMPLIFIED	SIX3 AMPLIFIED	SIX3 AMPLIFIED	SIX3 N18K
ADRN	DACH1	0.025	DACH1 HOMODELETED	DACH1 P426T	DACH1 S39Y	DACH1 S557F	DACH1 R472L	DACH1 S399Y
ADRN	PHOX2B	0.021	PHOX2B A163T	PHOX2B F42L	PHOX2B N10D	PHOX2B L137P	PHOX2B R141Q
ADRN	PBX3	0.03	PBX3 L258I, PBX3 X92_splice	PBX3 D360N	PBX3 R186*	PBX3 A235V	PBX3 A318T	PBX3 G368R	PBX3 D390G	PBX3 HOMODELETED
ADRN	SATB1	0.07	SATB1 R32C	SATB1 E718Q	SATB1 D756Y, SATB1 E374K	SATB1 S421Y, SATB1 Y89D	SATB1 C529G	SATB1 L336R	SATB1 T649R	SATB1 R400I	SATB1 A86T	SATB1 G276E	SATB1 Q606R	SATB1 E97*	SATB1 E235*	SATB1 R442*	SATB1 R385*	SATB1 Q607dup
UCS	Uterine Carcinosarcoma (TCGA, PanCancer Atlas, 57 samples)
MES	ELK4	0.04	ELK4 AMPLIFIED	ELK4 AMPLIFIED
MES	CREG1	0
MES	DCAF6	0.04	DCAF6 AMPLIFIED	DCAF6 R90C
MES	ID1	0.21	ID1 AMPLIFIED	ID1 AMPLIFIED	ID1 AMPLIFIED	ID1 AMPLIFIED	ID1 AMPLIFIED	ID1 AMPLIFIED	ID1 AMPLIFIED	ID1 AMPLIFIED	ID1 AMPLIFIED	ID1 AMPLIFIED	ID1 AMPLIFIED	ID1 AMPLIFIED
MES	SMAD3	0.018	SMAD3 AMPLIFIED
MES	SIX4	0.018	SIX4 E687K
MES	SIX1	0.018	SIX1 P81H
MES	MAML2	0.05	MAML2 AMPLIFIED	MAML2 R207C	MAML2 R806K
MES	NOTCH2	0.04	NOTCH2 AMPLIFIED	NOTCH2 AMPLIFIED
MES	CBFB	0
MES	IFI16	0.018	IFI16 P399L
MES	ZNF217	0.09	ZNF217 AMPLIFIED	ZNF217 AMPLIFIED	ZNF217 AMPLIFIED	ZNF217 AMPLIFIED	ZNF217 AMPLIFIED
MES	EGR3	0.04	EGR3 HOMODELETED	EGR3 HOMODELETED
MES	ZFP36L1	0.04	ZFP36L1 N65Sfs*6	ZFP36L1 S324*
MES	WWTR1	0.04	WWTR1 AMPLIFIED	WWTR1 AMPLIFIED
MES	PRRX1	0
MES	SOX9	0.018	SOX9 AMPLIFIED
MES	MEOX1	0.04	MEOX1 AMPLIFIED	MEOX1 AMPLIFIED
MES	MEOX2	0.05	MEOX2 AMPLIFIED	MEOX2 AMPLIFIED	MEOX2 S98C
MES	AEBP1	0.04	AEBP1 AMPLIFIED	AEBP1 R115G
ADRN	ZNF536	0.36	ZNF536 R742C, ZNF536 G788S	ZNF536 V263L	ZNF536 AMPLIFIED	ZNF536 AMPLIFIED	ZNF536 AMPLIFIED	ZNF536 AMPLIFIED	ZNF536 AMPLIFIED	ZNF536 AMPLIFIED	ZNF536 AMPLIFIED	ZNF536 AMPLIFIED	ZNF536 AMPLIFIED	ZNF536 AMPLIFIED	ZNF536 AMPLIFIED	ZNF536 AMPLIFIED	ZNF536 AMPLIFIED	ZNF536 AMPLIFIED	ZNF536 AMPLIFIED	ZNF536 AMPLIFIED	ZNF536 AMPLIFIED	ZNF536 AMPLIFIED	ZNF536 AMPLIFIED
ADRN	PHOX2A	0.018	PHOX2A G31S
ADRN	HAND1	0
ADRN	ASCL1	0
ADRN	KLF13	0.04	KLF13 HOMODELETED	KLF13 HOMODELETED
ADRN	SOX11	0.05	SOX11 AMPLIFIED	SOX11 AMPLIFIED	SOX11 HOMODELETED
ADRN	GATA2	0
ADRN	GATA3	0.018	GATA3 P44L
ADRN	KLF7
ADRN	EYA1	0.09	EYA1 AMPLIFIED	EYA1 AMPLIFIED	EYA1 AMPLIFIED	EYA1 AMPLIFIED	EYA1 AMPLIFIED
ADRN	TFAP2B	0.04	TFAP2B AMPLIFIED	TFAP2B *461Lext*46
ADRN	ISL1	0
ADRN	HEY1	0.07	HEY1 AMPLIFIED	HEY1 AMPLIFIED	HEY1 AMPLIFIED	HEY1 AMPLIFIED
ADRN	SIX3	0
ADRN	DACH1	0.04	DACH1 AMPLIFIED	DACH1 HOMODELETED
ADRN	PHOX2B	0
ADRN	PBX3	0.018	PBX3 R208Q
ADRN	SATB1	0.018	SATB1 D248Y
[truncated: 4 more columns]

## Sheet: S3-SURV (OS) TIMER2
Surv(OS, EVENT) ~ Gene
Spearman's p (decreased risk (p<0.05, p<0))
Spearman's p (increased risk (p<0.05, p>0))
																				*																				*
		ACC (n=79)	BLCA (n=408)	BRCA (n=1100)	BRCA-Basal (n=191)	BRCA-Her2 (n=82)	BRCA-LumA (n=568)	BRCA-LumB (n=219)	CESC (n=306)	CHOL (n=36)	COAD (n=458)	DLBC (n=48)	ESCA (n=185)	GBM (n=153)	HNSC (n=522)	HNSC-HPV- (n=422)	HNSC-HPV+ (n=98)	KICH (n=66)	KIRC (n=533)	KIRP (n=290)	LAML (n=173)	LGG (n=516)	LIHC (n=371)	LUAD (n=515)	LUSC (n=501)	MESO (n=87)	OV (n=303)	PAAD (n=179)	PCPG (n=181)	PRAD (n=498)	READ (n=166)	SARC (n=260)	SKCM (n=471)	SKCM-Metastasis (n=368)	SKCM-Primary (n=103)	STAD (n=415)	TGCT (n=150)	THCA (n=509)	THYM (n=120)	UCEC (n=545)	UCS (n=57)	UVM (n=80)
MES	ELK4	4.11	0.666	0.308	-1.746	0.949	1.75	-0.998	-0.737	-1.344	0.931	0.265	0.047	-0.362	-1.255	-0.501	-1.683	1.784	-3.168	2.403	0.254	3.393	1.065	0.531	-0.183	1.985	-0.06	2.118	2.011	0.477	0.198	0.625	0.73	1.31	1.161	-0.233	0.44	1.774	-0.356	0.786	-1.292	0.934
MES	CREG1	-1.415	0.904	-0.004	-1.427	2.467	0.382	0.811	-0.052	-0.093	0.376	-1.149	1.236	1.161	1.27	1.148	0.052	1.178	-3.501	3.237	1.255	1.712	-0.061	-0.28	-0.088	-0.954	-0.352	1.119	0.907	-0.158	-0.373	-3.225	-3.658	-4.214	2.047	-0.163	1.444	1.444	1.099	2.451	-1.05	-0.226
MES	DCAF6	1.733	0.602	0.136	-1.057	1.043	0.39	-0.063	0.612	-1.507	-0.273	-0.754	-0.944	1.423	0.119	0.739	-1.112	1.25	-1.369	1.881	0.163	1.459	-0.295	-0.6	0.551	-2.273	-0.112	0.621	1.821	1.002	-0.388	-0.877	-3.609	-3.468	0.329	0.464	-0.509	-0.148	0.998	0.88	-0.634	1.205
MES	ID1	-0.103	-2.223	-0.453	-1.628	0.155	0.346	2.353	1.947	-0.622	0.258	-0.736	0.091	-2.278	0.087	0.808	-1.335	-2.065	-1.733	-0.41	2.32	-1.09	-0.306	2.4	2.25	-1.212	1.275	1.531	-1.25	0.159	-0.846	0.477	0.34	-0.651	1.18	-2.555	0.499	1.606	-1.947	-1.343	-0.124	2.047
MES	SMAD3	3.175	-0.765	-0.091	-0.241	0.554	1.465	-1.096	0.68	-0.627	0.816	0.971	-0.166	-0.227	0.966	1.023	0.62	-0.921	-1.023	1.967	2.783	0.537	1.306	2.39	0.202	1.971	0.862	3.525	1.9	0.33	-0.397	0.324	0.51	0.699	0.63	0.225	0.305	-0.457	1.364	1.34	-1.152	1.999
MES	SIX4	0.898	-0.085	-0.456	-2.207	0.361	1.491	-2.219	-0.481	3.028	3.769	0.834	-0.269	-1.813	-0.028	0.728	-0.646	0.375	2.149	2.6	-1.522	-0.274	1.256	-0.432	-1.404	0.795	1.666	1.084	2.366	1.161	1.712	3.623	-0.182	0.391	0.172	0.217	0.163	3.306	0.465	0.694	-0.462	3.265
MES	SIX1	3.086	0.593	0.289	-1.65	-0.685	2.04	-1.459	-1.406	2.985	2.593	-0.683	0.226	-1.043	0.599	1.15	-0.157	-0.209	1.783	2.665	0.193	2.043	2.079	-2.191	-1.813	1.044	0.266	1.008	3.194	0.86	1.415	3.248	-0.126	0.038	1.256	-0.209	0.128	0.466	-0.048	4.394	-0.287	0.846
MES	MAML2	-0.082	1.979	-0.512	-1.491	-0.798	1.447	-0.798	1	-0.899	0.895	0.16	-2.007	-1.522	-1.607	-1.941	0.441	-0.056	-5.267	-0.549	0.014	-1.744	1.816	-0.476	1.143	0.553	0.996	2.609	0.674	-0.75	-1.039	2.169	-1.654	-1.444	0.953	0.5	0.359	0.535	0.008	1.165	-0.399	-0.258
MES	NOTCH2	2.629	2.347	-0.126	-0.702	-0.009	1.239	-0.858	1.272	-0.756	1.15	-0.273	-1.179	-0.459	-0.807	0.123	-2.284	1.999	-1.353	0.981	1.594	2.626	0.247	0.157	0.764	1.61	1.346	3.082	-0.403	0.047	-0.603	0.397	1.791	1.924	1.803	1.491	0.504	0.199	0.829	2.364	-0.924	-2.175
MES	CBFB	5.121	0.199	0.214	-1.573	-0.605	1.232	-0.817	-0.348	-0.413	-0.113	0.366	1.07	-0.578	1.208	1.299	0.442	-1.088	1.843	1.45	0.648	5.493	2.939	1.245	2.008	4.453	0.424	1.639	0.076	1.912	-0.034	2.221	-2.075	-1.754	0.502	1.179	0.798	-0.267	-1.705	-0.594	-0.772	3.049
MES	IFI16	-0.128	-0.597	-0.899	-2.021	-1.516	0.946	-0.632	-1.533	-1.149	1.43	0.494	-0.143	1.295	-1.433	-0.224	-2.344	0.898	4.019	3.625	1.398	4.429	0.155	0.202	-1.583	0.437	-0.729	2.896	0.208	-0.88	-0.41	-1.016	-2.089	-1.892	0.71	0.699	0.297	0.421	0.774	0.542	-1.322	2.181
MES	ZNF217	-1.819	-0.363	0.949	-1.148	0.143	1.891	-0.448	0.484	-1.007	0.644	0.913	1.044	1.113	-0.462	0.317	-1.706	0.803	-1.923	1.557	-0.029	10.049	1.866	-0.236	0.73	1.779	0.89	2.739	0.109	1.181	-0.138	1.391	-2.515	-1.423	-0.807	0.137	0.38	0.425	-0.144	1.298	1.572	-2.023
MES	EGR3	2.732	1.877	-2.233	-0.093	-0.169	-0.927	-0.29	0.027	-1.399	0.68	1.189	0.657	0.888	0.526	0.878	-0.857	-1.247	-1.519	-1.781	-0.539	-0.275	-0.682	-1.34	0.903	0.394	1.333	-0.779	-1.264	-0.742	-0.156	-1.105	-3.216	-2.403	-2.015	1.599	0.654	1.47	0.605	-0.709	-0.93	3.386
MES	ZFP36L1	1.3	0.867	-0.748	0.516	-1.016	-0.37	-0.404	0.022	-0.107	1.906	-0.304	0.118	1.314	-1	-0.242	-2.289	-0.028	-0.489	2.655	-0.532	3.782	1.323	0.042	0.567	1.04	2.679	3.511	-0.952	-0.545	-0.816	0.425	-0.512	-0.501	1.495	0.85	0.805	-0.065	1.366	1.048	-1.956	-0.78
MES	WWTR1	3.34	2.914	-0.486	-1.392	-0.988	0.976	-0.177	0.138	-1.042	1.636	0.572	-0.72	1.239	1.068	0.575	0.869	2.084	-4.432	1.569	0.41	5.737	1.891	0.59	-0.305	2.123	0.709	2.8	0.321	-0.426	1.168	0.764	-1.317	-1.035	0.917	1.86	0.652	1.939	0.85	2.004	-0.827	2.882
MES	PRRX1	0.878	2.347	0.147	-0.818	-0.869	0.412	0.799	-0.089	-0.832	1.158	-0.062	-0.569	-0.568	-1.692	-1.077	-1.195	2.879	3.365	6.82	-1.492	-0.362	0.635	1.345	-0.083	1.419	1.247	2.247	-0.635	-0.736	0.465	-0.784	-2.828	-3.235	1.919	2.301	0.68	1.805	-0.928	-1.226	-0.652	4.273
MES	SOX9	-2.355	1.787	-0.771	-0.849	1.157	-0.2	-0.774	1.63	-0.289	-0.752	1.489	-1.385	0.66	1.386	1.438	0.008	0.682	-1.882	0.309	0.13	5.764	2.193	2.029	1.558	1.065	0.5	2.7	0.079	0.213	-0.355	1.885	1.029	0.368	1.075	-2.542	-0.467	0.923	1.99	0.988	-0.596	-1.722
MES	MEOX1	1.662	1.774	-2.368	-1.461	0.426	0.289	-2.538	-1.045	-0.631	-0.49	0.629	-1.171	1.746	-1.485	-0.909	-1.072	-0.748	-1.238	1.963	1.677	4.782	-0.668	-1.359	-1.155	2.119	-0.141	-0.514	-1.008	-1.259	-0.034	-0.379	0.27	-0.093	1.379	2.116	-0.044	0.456	0.208	3.239	0.397	-0.877
MES	MEOX2	2.03	1.44	-0.332	0.542	0.207	1.152	-1.577	0.727	-1.371	1.248	-0.627	-0.455	1.762	-0.952	-0.714	-0.519	0.448	1.661	2.43	-0.197	10.706	2.039	-1.456	1.517	-1.188	2.841	0.204	0.027	0.103	1.71	1.388	-1.039	-0.85	1.259	3.252	0.142	0.542	-1.036	1.852	-0.79	-0.151
MES	AEBP1	2.016	2.55	0.796	1.168	-0.932	-0.151	1.188	0.92	-0.544	1.664	-1.217	-0.904	3.95	0.739	-0.167	1.736	2.357	2.15	3.338	-1.859	6.449	-1.064	0.302	1.067	1.325	1.353	1.604	-1.525	-0.713	0.507	-0.517	-0.061	-0.226	-0.297	2.408	1.013	1.675	-3.463	0.212	0.287	0.656
ADRN	ZNF536	1.788	1.318	1.005	0.244	-0.296	2.205	0.195	-0.347	-0.638	0.352	-1.039	-0.767	-0.049	2.002	1.821	0.783	-0.572	0.87	2.633	0.412	0.74	0.599	-2.646	-0.156	-0.124	-1.279	-2.782	1.361	-1.787	-0.797	-0.181	-0.205	-0.018	-0.114	2.483	-1.137	1.965	-0.15	4.426	-1.438	0.202
ADRN	PHOX2A	-0.753	0.655	1.214	0.775	-0.044	0.92	1.402	-1.179	-0.083	0.945	-0.242	-0.779	-1.486	-0.338	0.697	-1.501	1.273	-0.964	-0.74	-0.107	0.916	-0.505	-0.268	-0.074	1.068	-0.084	-1.124	-2.838	-0.19	0.887	0.25	-0.935	-0.735	-0.563	2.352	-0.805	0.217	-1.58	2.145	-1.879	2.717
ADRN	HAND1	0.463	1.419	1.167	2.593	2.934	-0.129	-0.567	-1.082	1.342	1.369	-0.545	0.652	0.387	0.595	0.329	1.01	-0.351	1.17	1.086	1.194	1.47	3.902	0.409	-0.551	2.123	1.751	-1.091	-1.129	-0.133	2.497	0.771	1.937	2.178	-0.164	3.163	1.022	-0.572	0.711	0.768	-0.237	-0.064
ADRN	ASCL1	0.78	-0.142	1.979	-0.503	0.105	2.258	0.684	0.288	-0.043	0.337	0.007	0.613	-1.403	0.836	1.049	0.242	0.828	1.307	1.384	0.457	-1.06	-0.75	-1.303	0.401	-1.321	0.085	-2.531	-1.324	0.11	-1.692	-1.796	-0.052	0.53	-1.076	0.412	-0.657	1.082	-0.764	2.4	-0.15	-0.918
ADRN	KLF13	0.371	1.683	1.413	0.264	0.237	2.125	0.345	1.177	-0.039	1.075	-0.142	-1.321	-0.361	-0.633	0.011	-1.894	0.444	-4.93	-0.87	2.526	-2.082	0.405	-0.301	0.894	0.392	2.809	0.555	1.405	0.256	-1.387	-0.879	-0.671	0.387	-2.456	-1.591	0.924	1.292	-1.982	2.277	0.494	1.27
ADRN	SOX11	0.951	2.026	1.267	-1.1	-0.844	3.293	0.481	-0.455	-0.416	1.666	-0.517	-0.116	0.067	-0.234	-0.957	1.274	-0.386	1.061	0.831	-1.047	0.155	3.946	0.42	0.147	2.399	0.912	1.202	0.406	2.672	0.138	3.282	-0.64	-0.443	3.074	0.38	-0.61	2.26	-0.997	3.458	-1.103	1.582
ADRN	GATA2	0.657	-2.302	0.971	0.773	-0.681	1.009	0.498	-0.32	-1.363	1.88	-0.32	0.208	0.75	1.505	0.608	1.609	-0.503	-3.963	0.674	-0.184	-2.401	-0.912	-2.102	1.417	3.877	0.796	-0.791	0.592	0.151	-2.066	-0.931	0.656	0.568	1.312	0.227	0.874	0.825	-0.524	1.246	0.49	1.073
ADRN	GATA3	3.774	-2.382	-0.955	-1.119	1.431	0.025	-0.706	-0.741	-0.418	0.774	0.069	0.823	2.3	-1.352	-0.968	-1.522	-0.622	0.91	3.404	-0.193	6.169	1.466	1.311	0.396	2.86	1.965	0.925	1.038	-0.801	0.814	1.155	-2.234	-2.419	-0.105	1.466	0.492	0.109	-3.018	0.975	0.264	2.586
ADRN	KLF7	1.327	0.841	0.956	0.61	-0.74	1.852	-0.992	2.983	-0.285	0.615	0.113	-0.986	0.602	2.266	1.301	1.92	0.19	-4.552	2.047	0.052	2.339	1.709	0.796	2.156	2.474	1.401	2.206	0.313	0.442	-1.247	0.159	0.831	1.349	0.107	2.243	-0.145	1.197	-1.408	1.574	-1.335	-0.305
ADRN	EYA1	2.617	1.395	0.25	0.039	-0.101	0.523	0.042	-0.173	-0.759	0.583	-0.68	-0.543	0.681	1.667	0.616	2.639	1.13	4.577	0.662	0.05	-3.588	1.771	0.002	-0.653	0.927	0.93	-1.163	-0.862	-0.721	-1.117	-0.018	-1.42	-1.51	1.633	0.804	-0.796	2.896	-0.452	1.531	0.132	-0.3
ADRN	TFAP2B	-1.306	-1.05	-0.064	0.581	-0.105	-0.394	0.301	-1.324	0.943	4.215	-0.797	-0.91	1.402	0.944	1.221	-0.516	-0.583	-1.497	0.391	-1.103	4.472	-0.154	0.379	-0.015	0.059	0.767	-0.802	0.057	-0.087	-1.064	0.594	-0.067	-0.146	0.236	2.168	-0.499	-0.791	2.662	-0.258	-1.185	-0.6
ADRN	ISL1	4.866	-0.104	-0.767	-0.894	-1.109	0.799	-0.004	-1.689	-0.818	1.221	-0.459	-1.023	0.047	-2.278	-0.023	-2.551	-0.731	5.711	1.912	-0.35	3.044	2.222	-0.873	0.071	2.145	0.025	-2.977	0.447	-1.047	-0.158	0.063	1.76	2.165	0.162	0.918	-0.607	0.984	1.95	2.242	0.743	-0.622
ADRN	HEY1	2.156	1.623	0.373	0.192	-0.196	0.402	1.097	-1.222	0.912	1.525	-0.303	0.24	-2.097	0.874	0.514	1.143	0.824	-3.376	2.146	1.138	-4.337	2.372	-0.03	-0.913	3.789	-0.722	-1.779	-0.971	-0.982	1.383	2.063	-0.696	-0.631	0.471	1.024	0.551	1.484	-0.961	0.053	1.523	2.044
ADRN	SIX3	0.419	-0.773	-0.629	0.35	1.478	-2.421	-0.656	-0.96	3.08	1.302	1.828	1.512	0.943	0.566	0.559	0.294	-0.434	0.869	0.443	-3.15	3.815	0.486	0.644	-0.973	1.255	-1.329	0.367	-0.717	0.641	-0.296	0.592	0.618	0.126	0.985	0.6	-0.725	1.218	3.117	2.548	0.979	-0.78
ADRN	DACH1	2.579	2.151	0.243	0.363	2.035	1.53	-0.603	0.824	-0.403	-1.2	0.251	0.667	-1.447	1.406	1.296	0.962	0.405	-3.109	0.849	-0.291	-2.043	1.374	-1.201	-0.519	0.094	0.45	-2.027	-1.738	0.087	-0.615	0.433	1.161	1.044	3.3	-0.565	-0.627	0.048	-1.076	-0.191	-0.585	-0.54
ADRN	PHOX2B	-0.467	1.301	-0.559	-0.727	-0.699	3.845	1.591	-0.107	-0.548	0.073	-0.679	-0.34	3.251	0.595	0.213	2.816	-0.252	-0.378	3.519	NA	0.146	-0.566	-1.002	-0.163	1.703	1.947	-1.374	2.958	0.004	2.548	-0.064	0.692	0.846	-0.003	2.096	-0.373	-0.002	-0.313	0.476	1.387	-0.043
ADRN	PBX3	1.593	0.99	-1.205	-0.216	-0.973	0.092	-1.581	-1.827	-1.136	0.731	-0.009	-0.577	0.731	0.849	1.52	-0.764	0.294	1.109	0.969	2.585	7.825	1.149	-0.419	1.696	0.335	0.159	-2.013	0.775	0.971	1.285	-0.211	-2.322	-1.678	-0.434	1.951	-0.163	-0.691	2.835	1.868	-0.262	2.264
ADRN	SATB1	-1.557	-2.505	-0.418	-0.244	-1.046	0.498	-1.116	0.021	-0.735	0.26	0.924	-1.029	0.16	-2.091	-0.995	-1.776	1.892	-2.717	-1.934	-1.699	-4.868	0.331	-1.853	-0.402	-0.126	0.557	-1.944	0.761	0.745	0.28	2.124	-5.038	-4.959	1.091	1.462	-0.244	-0.263	-2.813	0.426	-1.08	-4.218

## Sheet: S4-Immune association
Positive correlation (p<0.05, p>0)
Negative correlation (p<0.05. p<0)
		Spearmann's p
		Treg	CAFs	Endothelial cells	B cells	T gamma delta cells	Treg	CAFs	Endothelial cells	B cells	T gamma delta cells	Treg	CAFs	Endothelial cells	B cells	T gamma delta cells	Treg	CAFs	Endothelial cells	B cells	T gamma delta cells	Treg	CAFs	Endothelial cells	B cells	T gamma delta cells	Treg	CAFs	Endothelial cells	B cells	T gamma delta cells	Treg	CAFs	Endothelial cells	B cells	T gamma delta cells
		ACC (n=79)	ACC (n=79)	ACC (n=79)	ACC (n=79)	ACC (n=79)	DLBC (n=48)	DLBC (n=48)	DLBC (n=48)	DLBC (n=48)	DLBC (n=48)	GBM (n=153)	GBM (n=153)	GBM (n=153)	GBM (n=153)	GBM (n=153)	KIRP (n=290)	KIRP (n=290)	KIRP (n=290)	KIRP (n=290)	KIRP (n=290)	PAAD (n=179)	PAAD (n=179)	PAAD (n=179)	PAAD (n=179)	PAAD (n=179)	STAD (n=415)	STAD (n=415)	STAD (n=415)	STAD (n=415)	STAD (n=415)	THYM (n=120)	THYM (n=120)	THYM (n=120)	THYM (n=120)	THYM (n=120)
MES	ELK4	-0.121	0.272	0.174	0.128	-0.067	-0.264	0.282	0.171	0.092	-0.328	0.031	0.297	0.017	0.286	0.002	-0.037	0.215	0.375	0.091	-0.209	-0.143	0.232	0.184	0.328	-0.049	-0.101	0.222	0.279	0.106	0.029	-0.368	0.322	0.347	0.061	-0.055
MES	CREG1	-0.055	0.041	0.046	0.41	0.088	-0.258	0.348	-0.084	-0.394	0.188	-0.043	0.208	-0.016	0.335	-0.01	0.01	0.311	0.077	0.319	0.089	-0.117	0.366	0.19	0.137	0.132	-0.151	0.196	0.131	-0.062	0.047	-0.517	0.487	0.589	-0.344	-0.002
MES	DCAF6	-0.097	0.153	-0.08	0.27	-0.131	-0.007	0.04	-0.135	0.034	-0.003	0.082	0.467	0.129	0.027	-0.006	-0.084	0.027	0.241	0.06	-0.132	-0.006	0.076	0.166	0.211	-0.031	-0.056	0.041	0.231	-0.027	0.004	-0.348	0.339	0.191	-0.003	0.048
MES	ID1	-0.04	0.112	0.085	0.029	0.408	0.161	-0.096	0.131	-0.147	0.234	0.015	0.128	0.16	0.005	0.026	0.016	-0.196	0.103	-0.138	-0.091	0.164	-0.066	-0.144	0.027	-0.138	0.09	-0.232	-0.154	-0.051	-0.093	-0.158	0.338	0.406	-0.27	-0.19
MES	SMAD3	-0.079	0.256	0.168	0.077	-0.062	-0.039	0.191	0.047	0.208	-0.269	0.069	0.091	0.155	0.056	0.093	-0.013	0.147	0.212	0.005	-0.148	0.083	0.089	-0.043	0.33	-0.096	0.139	0.085	0.15	-0.02	-0.035	-0.362	0.538	0.513	-0.064	-0.034
MES	SIX4	-0.085	0.019	0.043	0.011	-0.076	-0.225	0.483	0.038	0.126	-0.146	-0.042	0.14	0.04	0.048	0.118	0.057	0.181	0.319	0.058	-0.112	-0.032	0.291	-0.069	0.132	0.046	-0.012	0.071	0.035	-0.051	-0.062	-0.406	0.5	0.594	-0.228	-0.253
MES	SIX1	-0.095	0.353	0.146	-0.005	-0.075	-0.346	0.36	0.163	-0.073	0.068	-0.036	0.055	0.05	-0.01	0.131	0.171	0.562	0.358	0.358	0.074	-0.012	0.282	-0.067	0.225	0.188	-0.047	0.194	-0.012	-0.028	-0.015	-0.351	0.408	0.602	-0.27	-0.254
MES	MAML2	-0.165	0.163	0.047	0.304	-0.143	-0.327	0.214	0.225	-0.189	-0.252	-0.005	0.107	0.061	0.202	-0.077	-0.103	0.117	0.319	0.109	-0.193	-0.126	0.448	0.19	0.23	-0.046	-0.087	0.336	0.399	-0.014	0.018	-0.385	0.39	0.414	-0.042	-0.06
MES	NOTCH2	-0.193	0.174	0.121	0.266	-0.243	-0.313	0.399	0.05	-0.014	-0.096	0.019	0.224	0.05	0.158	-0.046	-0.062	0.14	0.213	0.139	-0.096	-0.151	0.492	0.348	0.233	0.025	-0.077	0.389	0.395	-0.008	0.004	-0.426	0.584	0.542	-0.14	-0.003
MES	CBFB	-0.054	0.358	0.055	0.019	0.05	-0.369	0.262	0.191	0.029	-0.25	0.07	0.309	0.01	-0.019	0.092	0.022	0.154	0.328	0.055	-0.119	-0.112	0.302	0.189	0.242	-0.045	-0.2	0.156	-0.179	-0.068	0.003	0.113	0.035	-0.052	0.533	-0.233
MES	IFI16	-0.154	0.284	0.091	0.273	0.01	-0.2	0.159	0.275	-0.057	-0.246	0.263	0.183	-0.009	0.113	-0.103	0.193	0.492	0.138	0.462	0.126	-0.023	0.543	0.362	0.207	0.149	-0.183	0.403	0.242	0.1	0.148	0.154	-0.164	-0.467	0.619	0.078
MES	ZNF217	-0.187	0.084	0.142	0.201	0.264	-0.14	0.149	0.155	0.127	-0.254	0.186	0.391	0.068	0.114	0.003	-0.079	0.123	0.274	0.078	-0.211	-0.044	0.33	0.028	0.317	-0.005	0.003	0.011	0.094	0.009	-0.014	-0.368	0.347	0.364	0.07	-0.116
MES	EGR3	-0.024	0.172	0.057	0.014	0.174	-0.118	0.002	0.125	-0.011	-0.196	-0.207	0.247	0.116	0.023	0.206	-0.13	0.327	0.187	0.21	0.064	-0.057	0.316	0.33	0.027	0.014	-0.008	0.323	0.386	0.094	0.033	-0.091	0.289	0.208	0.077	0.082
MES	ZFP36L1	-0.261	0.304	0.148	-0.041	-0.064	-0.078	0.056	-0.018	0.212	-0.353	-0.1	0.219	0.038	0.136	0.002	-0.029	0.354	0.322	0.203	-0.045	-0.109	0.575	0.232	0.104	-0.113	-0.041	0.368	0.253	0.037	0.015	-0.537	0.484	0.614	-0.262	-0.086
MES	WWTR1	-0.115	0.227	0.084	0.179	0.024	-0.563	0.487	0.291	-0.007	-0.086	0.209	0.41	0.103	0.065	0.004	-0.131	0.16	0.279	0.093	-0.194	-0.133	0.478	0.297	0.163	-0.017	-0.004	0.492	0.56	0.012	-0.023	-0.537	0.56	0.606	-0.253	-0.04
MES	PRRX1	-0.286	0.249	0.017	-0.119	0.217	-0.288	0.479	0.071	0.005	-0.052	0.1	0.262	-0.01	0.029	-0.047	0.11	0.764	0.39	0.34	0.073	-0.05	0.886	0.299	0.05	0.074	-0.208	0.867	0.33	0.043	0.078	-0.101	0.601	0.283	0.054	0.117
MES	SOX9	0.016	-0.211	-0.15	-0.023	0.115	-0.094	0.215	0.21	-0.006	-0.065	0.104	0.054	0.245	-0.011	-0.151	-0.114	0.026	-0.025	0.046	-0.004	0.061	-0.171	-0.203	0.109	-0.129	0.049	-0.053	-0.128	-0.059	-0.151	-0.538	0.486	0.559	-0.35	0.058
MES	MEOX1	-0.208	0.276	0.053	0.301	0.232	0.269	-0.358	0.154	-0.119	-0.145	0.179	0.266	-0.092	-0.003	0.164	0.135	0.476	0.306	0.372	0.111	0	0.17	0.619	0.115	0.064	0.119	0.32	0.753	0.135	0.034	-0.15	0.232	0.261	-0.132	0.298
MES	MEOX2	-0.093	0.488	0.131	0.11	-0.04	0.112	-0.044	0.18	0.039	0.006	0.12	0.104	0.186	-0.08	0.135	0.097	0.41	0.275	0.32	0.056	-0.05	0.521	0.556	0.084	0.188	-0.08	0.626	0.52	0.013	0.097	-0.131	0.561	0.526	-0.065	0.044
MES	AEBP1	-0.072	0.714	0.057	-0.048	-0.013	-0.118	0.591	-0.047	-0.018	0.125	0.19	0.149	0.025	0.016	0.009	0.038	0.259	0.125	0.154	-0.029	0.054	0.856	0.139	0.047	-0.025	-0.071	0.857	0.38	0.086	0	0.467	-0.065	-0.276	0.29	-0.261
ADRN	ZNF536	-0.132	-0.078	-0.187	-0.167	-0.101	0.105	-0.036	0.137	0.078	0.087	-0.364	-0.089	0.073	0.281	0.02	0.011	0.335	0.264	0.164	-0.011	-0.054	0.143	0.552	0.107	-0.01	0.061	-0.007	0.538	0.092	0.008	-0.066	0.409	0.404	-0.183	-0.084
ADRN	PHOX2A	-0.057	0.029	-0.04	0.058	0.446	-0.204	0.257	-0.052	-0.166	0.081	0.028	0.122	-0.065	-0.204	0.055	-0.019	0.115	0.079	-0.077	-0.057	0.034	-0.015	0.298	0.059	0.008	0.083	0.275	0.352	0.042	-0.013	-0.013	0.341	0.324	-0.099	-0.084
ADRN	HAND1	-0.216	-0.006	-0.301	-0.069	-0.079	0.266	-0.217	0.026	-0.012	-0.136	-0.015	0.123	-0.024	-0.22	0.008	0.086	0.23	0.065	0.069	0.094	0.084	0.085	0.196	0.127	0.018	-0.008	0.084	0.105	-0.104	0.005	0.123	0.045	-0.074	0.097	0.16
ADRN	ASCL1	0.002	0.208	-0.107	-0.08	-0.205	-0.098	0.055	-0.126	-0.213	0.413	-0.345	-0.306	0.008	0.127	0.05	0.021	0.27	0.095	0.234	0.049	-0.167	-0.096	0.265	-0.134	0.067	0.113	-0.126	0.167	0.095	-0.012	-0.087	-0.059	0.113	-0.017	0.053
ADRN	KLF13	-0.302	0.102	0.091	0.222	-0.219	-0.295	0.125	0.304	-0.097	-0.245	-0.092	0.168	0.238	0.262	0.053	-0.18	-0.015	0.175	0.004	-0.165	-0.044	0.512	0.425	0.386	0.057	0.016	0.28	0.342	0.092	-0.122	0.171	0.034	-0.068	0.45	-0.206
ADRN	SOX11	0.063	0.393	0.152	0.151	-0.156	-0.189	0.216	0.361	-0.048	0.139	-0.154	0.041	0.062	0.163	0.07	0.112	0.325	0.326	0.135	-0.069	0.02	0.659	-0.15	0.033	-0.067	-0.219	0.507	0.098	-0.081	-0.062	-0.226	0.35	0.295	-0.014	0
ADRN	GATA2	0.122	0.311	0.18	0.309	0.165	-0.167	0.152	0.419	-0.115	-0.277	-0.167	-0.003	0.301	0.092	0.074	0.017	0.12	0.405	0.211	-0.048	0.067	0.283	0.548	-0.01	0.06	0.154	0.239	0.458	0.088	0.06	-0.315	0.489	0.59	-0.172	-0.191
ADRN	GATA3	-0.038	0.271	0	0.04	0.041	0.297	-0.174	-0.132	-0.157	0.179	-0.003	0.224	-0.026	0.115	0.12	0.161	0.435	0.258	0.458	0.109	0.071	0.278	0.093	0.104	0.089	0.08	0.232	0.253	0.243	0.123	0.517	-0.322	-0.476	0.6	-0.27
ADRN	KLF7	-0.009	0.316	0.216	0.179	-0.235	-0.346	0.379	0.014	0.042	-0.044	0.037	0.245	0.118	0.03	-0.081	-0.092	0.264	0.418	0.153	-0.199	-0.116	0.453	0.142	0.187	-0.055	-0.03	0.365	0.515	-0.009	0.022	-0.252	0.402	0.279	0.203	-0.011
ADRN	EYA1	0.088	0.3	-0.005	0.114	-0.049	-0.474	0.358	0.226	-0.207	-0.018	-0.346	-0.038	0.041	0.147	-0.069	-0.043	-0.056	-0.094	-0.003	-0.02	-0.054	0.408	0.195	0.194	0.087	-0.14	0.356	0.318	-0.047	0.083	-0.238	0.318	0.496	-0.148	-0.101
ADRN	TFAP2B	0.08	0.188	0.124	-0.055	0.001	0.212	-0.186	-0.062	-0.047	0.153	-0.107	-0.093	-0.032	0.05	0.05	0.025	0.289	0.261	0.042	-0.095	0.079	-0.052	-0.014	-0.04	0.144	0.085	-0.093	0.1	-0.021	-0.032	-0.047	0.284	-0.025	0.062	0.306
ADRN	ISL1	0.039	0.352	-0.023	-0.143	-0.005	0.008	0.088	-0.169	0.081	0.066	0.014	0.016	-0.109	-0.126	0.041	0.107	0.251	0.18	0.172	0.019	-0.244	-0.01	0.37	0.048	-0.027	0.008	0.309	0.4	0.075	0.052	-0.155	-0.008	0.17	-0.179	-0.254
ADRN	HEY1	0.068	0.24	0.285	0.189	0.06	-0.166	0.313	0.303	-0.047	0.123	-0.084	-0.101	0.138	0.065	-0.015	0.133	0.181	0.511	0.06	-0.162	-0.034	0.474	0.42	-0.012	-0.001	-0.106	0.558	0.391	-0.053	0.029	0.012	0.271	0.337	-0.088	-0.121
ADRN	SIX3	-0.156	0.035	0.146	0.176	-0.219	0.007	-0.176	0.035	-0.517	-0.033	-0.168	0.059	-0.097	-0.077	0.056	0.077	-0.06	-0.03	-0.064	-0.059	0.082	0.059	0.141	-0.068	-0.003	0.028	-0.108	-0.042	-0.035	-0.005	-0.307	0.354	0.127	-0.055	0.151
ADRN	DACH1	-0.079	0.131	0.015	-0.002	0.056	-0.279	0.275	0.363	-0.107	-0.14	-0.147	-0.084	0.127	0.016	0.085	0.066	0.327	0.424	0.167	-0.128	-0.227	-0.065	0.418	-0.028	-0.032	-0.036	0.034	0.227	-0.134	0.031	-0.084	0.331	0.334	0.044	-0.156
ADRN	PHOX2B	0.014	0.1	-0.337	0.145	0.282	0.213	-0.223	0.189	0.013	0.116	-0.158	0.012	0.011	-0.097	0.032	0.024	0.011	-0.022	-0.073	-0.045	-0.082	0.011	0.289	0.038	-0.012	-0.045	0.157	0.349	-0.016	0.097	0.053	0.075	-0.071	0.032	0.297
ADRN	PBX3	0.01	0.105	-0.185	0.061	0.312	-0.114	0.226	0.122	0.23	-0.326	0.067	0.022	-0.134	0.031	-0.159	-0.021	0.194	0.242	0.25	0.046	-0.178	0.413	0.53	-0.025	0.068	-0.125	0.538	0.389	-0.002	0.102	-0.406	0.225	0.161	0.013	0.235
ADRN	SATB1	-0.165	-0.064	0.16	0.171	-0.12	-0.218	0.344	-0.047	-0.058	-0.231	-0.281	-0.01	0.104	0.103	0.086	-0.134	0.058	0.241	0.077	-0.14	-0.112	0.29	0.531	0.056	-0.044	-0.012	0.26	0.381	-0.003	0.072	0.361	-0.162	-0.289	0.587	-0.327
		Treg	CAFs	Endothelial cells	B cells	T gamma delta cells	Treg	CAFs	Endothelial cells	B cells	T gamma delta cells	Treg	CAFs	Endothelial cells	B cells	T gamma delta cells	Treg	CAFs	Endothelial cells	B cells	T gamma delta cells	Treg	CAFs	Endothelial cells	B cells	T gamma delta cells	Treg	CAFs	Endothelial cells	B cells	T gamma delta cells	Treg	CAFs	Endothelial cells	B cells	T gamma delta cells
		ACC (n=79)	ACC (n=79)	ACC (n=79)	ACC (n=79)	ACC (n=79)	DLBC (n=48)	DLBC (n=48)	DLBC (n=48)	DLBC (n=48)	DLBC (n=48)	GBM (n=153)	GBM (n=153)	GBM (n=153)	GBM (n=153)	GBM (n=153)	KIRP (n=290)	KIRP (n=290)	KIRP (n=290)	KIRP (n=290)	KIRP (n=290)	PAAD (n=179)	PAAD (n=179)	PAAD (n=179)	PAAD (n=179)	PAAD (n=179)	STAD (n=415)	STAD (n=415)	STAD (n=415)	STAD (n=415)	STAD (n=415)	THYM (n=120)	THYM (n=120)	THYM (n=120)	THYM (n=120)	THYM (n=120)

## Sheet: S5-EMT and stemness markers
MES	ELK4	CD44	CDH1	CDH2	FN1	FOXC2	NANOG	SOX2	TWIST1	VIM			Negative correlation
	ACC (n=79)	0.116	0.022	0.269	0.43	0.396	0.227	0.195	-0.347	0.358			Positive correlation
	BLCA (n=408)	0.095	0.405	-0.003	-0.081	0.106	0.065	0.317	-0.067	-0.121
	BRCA (n=1100)	0.304	0.22	0.276	0.327	0.113	0.084	0.031	-0.005	0.124
	BRCA-Basal (n=191)	0.478	0.367	0.199	0.263	0.167	0.063	-0.023	0.026	0.088
	BRCA-Her2 (n=82)	0.404	0.21	0.32	0.381	-0.088	0.136	0.073	0.047	0.088
	BRCA-LumA (n=568)	0.287	0.212	0.326	0.406	0.142	0.055	0.076	0.046	0.173
	BRCA-LumB (n=219)	0.258	0.218	0.216	0.316	0.128	0.019	0.032	-0.077	0.104
	CESC (n=306)	0.195	0.332	0.024	0.056	0.133	0.121	0.291	0.01	0.019
	CHOL (n=36)	-0.072	0.266	0.295	0.303	0.344	0.3	0.159	0.171	0.254
	COAD (n=458)	0.286	0.324	0.247	0.25	0.129	0.121	0.093	0.206	0.24
	DLBC (n=48)	0.462	0.271	0.216	0.246	0.667	0.326	0.112	0.349	0.462
	ESCA (n=185)	0.221	0.281	0.252	0.24	0.048	0.108	0.191	0.228	0.192
	GBM (n=153)	0.131	0.222	0.326	0.235	0.199	0.183	0.319	-0.026	0.259
	HNSC (n=522)	0.308	0.419	0.182	0.262	0.151	0.141	0.43	0.123	0.242
	HNSC-HPV- (n=422)	0.352	0.419	0.205	0.307	0.2	0.101	0.419	0.165	0.283
	HNSC-HPV+ (n=98)	0.442	0.48	0.168	0.2	0.047	0.179	0.416	0.037	0.086
	KICH (n=66)	0.063	0.391	0.169	0.437	0.401	-0.181	0.026	0.095	0.302
	KIRC (n=533)	0.252	0.296	0.501	0.32	0.387	0.099	-0.028	-0.034	0.23
	KIRP (n=290)	0.242	0.378	0.523	0.182	0.471	0.139	0.109	0.223	0.26
	LGG (n=516)	0.099	0.109	0.608	0.359	0.22	-0.022	0.24	0.065	0.073
	LIHC (n=371)	0.257	0.238	0.372	0.378	0.468	0.244	0.097	0.239	0.313
	LUAD (n=515)	0.174	0.301	0.212	0.24	0.119	0.102	0.168	0.013	0.07
	LUSC (n=501)	0.239	0.35	0.08	0.061	0.055	0.168	0.435	0.058	-0.02
	MESO (n=87)	0.324	-0.002	0.305	0.366	0.401	-0.037	-0.072	0.254	0.403
	OV (n=303)	0.11	0.352	0.2	0.027	0.09	0.176	-0.007	0.008	0.18
	PAAD (n=179)	0.482	0.406	0.178	0.27	0.11	0.161	0.039	0.12	0.164
	PCPG (n=181)	0.259	0.075	0.505	0.318	0.346	0.035	0.072	-0.102	0.102
	PRAD (n=498)	0.24	0.54	0.123	0.192	0.183	0.136	-0.024	-0.041	0.026
	READ (n=166)	0.278	0.325	0.141	0.176	0.099	0.355	0.138	0.063	0.065
	SARC (n=260)	0.007	0.216	0.196	0.201	0.186	0.211	0.197	0.033	0.079
	SKCM (n=471)	0.271	0.011	0.293	0.176	0.223	0.185	0.216	0.116	0.109
	SKCM-Metastasis (n=368)	0.265	0.092	0.233	0.147	0.156	0.185	0.239	0.032	0.097
	SKCM-Primary (n=103)	0.443	-0.089	0.342	0.281	0.117	0.236	0.25	0.326	0.143
	STAD (n=415)	0.374	0.252	0.175	0.234	0.316	0.167	0.014	0.072	0.298
	TGCT (n=150)	-0.06	0.266	0.17	0.154	0.218	0.309	0.182	0.077	-0.044
	THCA (n=509)	0.358	0.56	0.183	0.2	0.337	0.105	0.084	0.004	0.192
	THYM (n=120)	0.443	0.585	0.062	0.28	0.53	0.425	0.318	0.083	0.161
	UCEC (n=545)	0.198	0.376	0.173	0.226	0.169	0.18	0.067	0.008	-0.06
	UCS (n=57)	-0.15	0.076	-0.048	0.242	0.238	-0.146	0.106	0.128	0.048
	UVM (n=80)	0.479	0.229	0.433	0.304	0.112	0.428	0.13	0.306	-0.286
MES	CREG1
	ACC (n=79)	0.433	0.182	-0.015	0.093	0.267	-0.109	0.02	-0.076	0
	BLCA (n=408)	0.087	0.219	0.115	0.181	0.064	-0.085	0.034	0.099	0.135
	BRCA (n=1100)	0.259	0.061	0.117	0.134	0.118	0.085	-0.102	-0.041	0.105
	BRCA-Basal (n=191)	0.253	0.261	0.041	0.153	0.103	0.057	-0.11	0.012	-0.045
	BRCA-Her2 (n=82)	0.306	0.083	0.197	0.234	0	0.23	0.007	0.047	0.134
	BRCA-LumA (n=568)	0.258	0.04	0.13	0.134	0.059	0.078	-0.101	-0.088	0.074
	BRCA-LumB (n=219)	0.223	0.089	0.164	0.252	0.13	-0.073	-0.089	0.003	0.15
	CESC (n=306)	0.125	0.102	-0.09	0.085	0.021	-0.025	0.071	-0.062	0.048
	CHOL (n=36)	-0.14	0.272	0.288	0.327	0.323	0.33	0.281	0.115	0.082
	COAD (n=458)	0.153	0.202	0.28	0.181	0.198	-0.044	0.013	0.18	0.257
	DLBC (n=48)	0.595	0.224	0.107	0.258	0.384	-0.107	0.166	0.446	0.527
	ESCA (n=185)	0.158	0.093	0.214	0.229	0.029	0.061	0.237	0.121	0.012
	GBM (n=153)	0.22	-0.139	-0.189	0.259	0.156	-0.117	-0.394	0.095	-0.041
	HNSC (n=522)	-0.009	0.131	0.05	0.132	0.019	0.119	0.354	0.002	0.102
	HNSC-HPV- (n=422)	-0.009	0.165	0.049	0.129	0.022	0.105	0.398	-0.013	0.089
	HNSC-HPV+ (n=98)	-0.058	-0.041	0.08	0.139	-0.004	0.207	0.13	0.069	0.186
	KICH (n=66)	0.301	0.231	0.094	0.344	0.385	-0.107	0.006	0.163	0.315
	KIRC (n=533)	0.214	0.27	0.53	0.226	0.191	-0.103	-0.152	-0.165	0.236
	KIRP (n=290)	0.318	0.298	0.151	0.519	0.343	-0.291	-0.108	0.164	0.291
	LGG (n=516)	0.407	0.135	0.04	0.155	0.09	-0.096	-0.087	0.006	0.354
	LIHC (n=371)	0.114	0.165	0.194	0.291	0.155	0.011	-0.085	-0.005	0.087
	LUAD (n=515)	0.19	-0.044	-0.048	0.057	0.001	0.058	-0.123	-0.1	0.054
	LUSC (n=501)	0.318	0.053	-0.116	-0.077	0.059	-0.061	0.355	-0.194	-0.098
	MESO (n=87)	0.23	0.077	-0.087	-0.009	-0.065	0.224	-0.095	-0.222	-0.061
	OV (n=303)	0.035	0.167	0.061	0.059	0.035	-0.013	-0.047	-0.023	0.079
	PAAD (n=179)	0.315	0.141	0.18	0.402	0.125	0.011	0.153	0.259	0.333
	PCPG (n=181)	0.116	0.083	0.281	0.403	0.381	-0.113	-0.062	0.118	0.191
	PRAD (n=498)	0.406	0.444	0.284	0.423	0.224	0.09	0.283	-0.024	0.342
	READ (n=166)	0.145	0.228	0.254	0.319	0.097	0.1	-0.008	0.209	0.261
	SARC (n=260)	0.187	-0.066	-0.189	-0.064	-0.092	-0.11	-0.235	-0.251	-0.19
	SKCM (n=471)	0.108	0.041	0.169	0.127	0.122	0.177	0.014	0.127	-0.166
	SKCM-Metastasis (n=368)	0.123	0.087	0.117	0.12	0.067	0.179	-0.009	0.018	-0.168
	SKCM-Primary (n=103)	0.126	0.07	0.188	0.157	0.095	0.213	0.148	0.455	-0.207
	STAD (n=415)	0.123	0.216	0.125	0.217	0.214	-0.005	0.153	0.115	0.167
	TGCT (n=150)	0.686	-0.258	0.398	0.189	0.093	-0.331	-0.259	0.193	0.633
	THCA (n=509)	0.205	0.366	0.239	-0.06	0.046	0.076	0.061	-0.24	0.053
	THYM (n=120)	-0.071	0.658	0.417	0.683	0.679	0.272	0.462	0.478	0.125
	UCEC (n=545)	0.061	0.29	0.153	0.125	-0.044	-0.042	-0.025	-0.053	-0.192
	UCS (n=57)	0.245	0.209	0.071	0.185	0.13	0.04	0.245	-0.153	0.051
	UVM (n=80)	0.421	0.06	0.202	0.053	-0.136	0.426	0.132	0.053	-0.091
MES	DCAF6
	ACC (n=79)	-0.049	0.074	0.511	0.166	0.095	0.24	0.007	-0.517	0.221
	BLCA (n=408)	-0.04	0.171	0.078	0.079	-0.002	0.085	0.207	0.055	0.07
	BRCA (n=1100)	0.132	0.149	-0.009	0.092	-0.021	0.143	0.028	-0.134	-0.133
	BRCA-Basal (n=191)	0.181	0.378	0.049	0.147	0.142	0.11	-0.164	-0.066	0.127
	BRCA-Her2 (n=82)	0.125	0.095	0.062	0.231	-0.062	0.193	-0.107	-0.193	-0.059
	BRCA-LumA (n=568)	0.177	0.025	-0.016	0.073	-0.009	0.242	0.061	-0.132	-0.15
	BRCA-LumB (n=219)	0.138	0.203	-0.004	0.018	0.119	0.029	0.049	-0.108	-0.154
	CESC (n=306)	0.04	0.252	-0.064	-0.035	-0.076	0.138	0.249	-0.017	-0.027
	CHOL (n=36)	-0.132	0.381	0.314	0.117	0.16	0.397	-0.001	-0.021	0.077
	COAD (n=458)	0.183	0.448	0.182	0.092	0.124	0.057	-0.003	0.08	0.122
	DLBC (n=48)	0.167	0.123	0.167	0.051	0.299	0.226	-0.164	0.011	0.208
	ESCA (n=185)	0.306	0.283	0.264	0.256	0.023	0.085	0.288	0.226	0.102
	GBM (n=153)	0.229	-0.097	0.247	0.391	0.351	0.075	0.006	0.095	0.26
	HNSC (n=522)	0.189	0.207	0.145	0.17	0.011	0.16	0.389	0.084	0.143
	HNSC-HPV- (n=422)	0.262	0.183	0.157	0.218	0.043	0.103	0.395	0.106	0.174
	HNSC-HPV+ (n=98)	0.181	0.394	0.189	0.052	-0.024	0.261	0.221	0.094	0.037
	KICH (n=66)	0.159	0.346	0.018	0.237	0.054	-0.178	-0.011	-0.133	0.033
	KIRC (n=533)	0.105	0.371	0.459	0.042	0.02	0.01	-0.072	-0.249	0.069
	KIRP (n=290)	0.12	0.207	0.558	0.093	0.269	0.145	0.095	0.08	0.317
	LGG (n=516)	0.01	0.073	0.212	0.069	0.133	-0.056	-0.367	0.395	0.012
	LIHC (n=371)	0.009	0.166	0.292	0.246	0.204	0.133	-0.133	0.052	0.119
	LUAD (n=515)	0.075	0.278	-0.014	0.075	0.01	0.161	0.048	-0.217	-0.03
	LUSC (n=501)	0.199	0.221	0.003	-0.002	0.026	0.139	0.338	-0.048	-0.067
	MESO (n=87)	-0.304	0.126	-0.211	-0.393	-0.397	0.35	-0.103	-0.39	-0.446
	OV (n=303)	-0.083	0.391	0.154	-0.032	-0.044	0.153	0.051	-0.155	0.078
	PAAD (n=179)	0.338	0.489	0.09	0.145	0.154	0.291	0.064	-0.017	0.043
	PCPG (n=181)	0.26	-0.099	0.642	-0.011	-0.03	0.032	-0.084	-0.271	-0.043
	PRAD (n=498)	0.134	0.402	0.075	0.114	0.095	-0.053	-0.142	0.059	-0.08
	READ (n=166)	0.247	0.419	0.268	0.275	0.086	0.07	0.079	0.094	0.118
	SARC (n=260)	-0.031	0.183	0.043	0.231	-0.051	0.191	0.046	-0.101	-0.126
	SKCM (n=471)	0.264	-0.015	0.241	0.076	0.027	0.199	0.184	0.168	0.145
	SKCM-Metastasis (n=368)	0.265	-0.015	0.237	0.037	-0.008	0.145	0.181	0.095	0.189
	SKCM-Primary (n=103)	0.318	0.05	0.196	0.23	0.107	0.395	0.219	0.4	0.022
	STAD (n=415)	0.239	0.288	0.155	0.149	0.164	0.214	0.044	-0.079	0.137
	TGCT (n=150)	0.169	-0.272	0.574	0.049	0.044	-0.382	-0.37	0.425	0.4
	THCA (n=509)	0.363	0.458	0.189	0.345	0.256	0.033	0.106	0.021	0.237
	THYM (n=120)	0.292	0.496	0.273	0.377	0.462	0.249	0.355	0.202	0.116
	UCEC (n=545)	0.122	0.429	0.1	-0.012	-0.076	0.088	0.096	-0.046	-0.009
	UCS (n=57)	0.26	0.036	-0.394	0.125	-0.05	-0.045	0.103	0.038	-0.068
	UVM (n=80)	0.369	0.409	0.431	0.308	0.087	0.606	0.129	0.434	-0.403
MES	ID1
	ACC (n=79)	0.348	0.074	0.074	0.263	0.309	-0.113	-0.033	0.203	0.233
	BLCA (n=408)	-0.223	0.212	-0.356	-0.56	-0.216	0.128	0.135	-0.481	-0.494
	BRCA (n=1100)	-0.027	-0.22	0.019	0.053	0.319	0.042	0.07	0.33	0.447
	BRCA-Basal (n=191)	-0.024	-0.139	0.148	0.202	0.09	-0.029	0.178	0.287	0.138
	BRCA-Her2 (n=82)	0.084	0.063	0.132	0.296	0.335	-0.063	-0.066	0.176	0.438
	BRCA-LumA (n=568)	-0.129	-0.222	-0.114	-0.068	0.24	0.026	0.162	0.4	0.477
	BRCA-LumB (n=219)	-0.17	0.008	0.221	0.221	0.229	0.05	0.052	0.147	0.403
	CESC (n=306)	0.259	-0.01	-0.124	-0.071	0.17	-0.187	-0.037	0.035	-0.097
	CHOL (n=36)	0.24	0.019	0.161	0.324	0.13	-0.217	-0.046	0.495	0.011
	COAD (n=458)	-0.106	0.142	-0.353	-0.312	-0.151	0.072	-0.152	-0.346	-0.357
	DLBC (n=48)	0.005	0.154	0.1	-0.048	0.187	-0.121	-0.039	0.092	0.148
	ESCA (n=185)	-0.051	0.141	-0.349	-0.398	0.005	-0.088	0.007	-0.167	-0.364
	GBM (n=153)	0.046	-0.062	-0.02	0.15	0.201	0.091	0.013	0.115	0.014
	HNSC (n=522)	-0.119	-0.097	-0.186	-0.263	-0.016	0.005	-0.128	-0.086	-0.306
	HNSC-HPV- (n=422)	-0.135	-0.092	-0.205	-0.265	-0.031	-0.006	-0.158	-0.109	-0.316
	HNSC-HPV+ (n=98)	-0.102	-0.136	-0.098	-0.264	0.096	-0.003	-0.1	0.008	-0.273
	KICH (n=66)	0.1	-0.176	0.099	0.011	0.151	0.036	-0.009	0.084	0.335
	KIRC (n=533)	-0.144	0.036	0.025	0.056	0.298	0.008	0.029	0.217	0.035
	KIRP (n=290)	-0.103	0.011	0.274	-0.35	0.007	0.343	0.203	0.078	0.069
	LGG (n=516)	0.068	-0.138	-0.214	0.079	-0.069	0.092	0.402	-0.134	0.017
	LIHC (n=371)	0.228	0.166	-0.004	0.031	0.305	-0.146	0.136	0.359	0.446
	LUAD (n=515)	-0.186	-0.067	0.071	-0.131	0.129	0.093	0.048	-0.138	-0.131
	LUSC (n=501)	0.201	0.08	-0.113	-0.091	0.188	-0.041	-0.054	0.056	-0.132
	MESO (n=87)	-0.179	0.119	-0.082	-0.133	0.14	0.019	0.033	-0.089	-0.07
	OV (n=303)	0.053	-0.028	-0.029	0.282	0.259	0.019	-0.093	0.333	0.246
	PAAD (n=179)	0.071	0.241	-0.152	0.038	0.171	0.106	-0.032	0.177	-0.098
	PCPG (n=181)	-0.074	0.125	-0.265	0.249	0.407	-0.046	0.119	0.42	0.335
	PRAD (n=498)	0.152	-0.16	0.254	0.19	0.284	0.021	0.403	-0.088	0.396
	READ (n=166)	0.005	-0.035	-0.446	-0.342	-0.099	0.035	-0.25	-0.281	-0.383
	SARC (n=260)	-0.139	-0.05	0.113	0.036	0.09	-0.081	0.229	0.192	0.092
	SKCM (n=471)	-0.184	-0.095	0.126	0.149	0.254	0.118	0.062	0.131	-0.091
	SKCM-Metastasis (n=368)	-0.17	-0.192	0.241	0.202	0.376	0.151	0.071	0.203	-0.051
	SKCM-Primary (n=103)	-0.315	0.163	-0.128	-0.057	0.296	-0.054	-0.04	-0.042	-0.265
	STAD (n=415)	-0.062	0.185	-0.205	-0.219	-0.147	-0.052	0.077	-0.16	-0.277
	TGCT (n=150)	-0.23	0.616	-0.045	0.779	0.725	-0.382	0.68	0.011	0.154
	THCA (n=509)	-0.303	0.257	0.068	-0.31	0.014	0.047	0.095	-0.158	0.237
	THYM (n=120)	-0.501	0.217	0.356	0.505	0.298	0.126	0.258	0.576	0.355
	UCEC (n=545)	0.172	0.061	0	-0.086	0.137	0.019	-0.043	0.202	0.253
	UCS (n=57)	0.051	0.314	0.196	0.049	0.194	-0.026	0.291	0.183	-0.04
	UVM (n=80)	-0.174	0.297	0.449	0.493	0.531	0.185	0.316	0.288	-0.302
MES	SMAD3
	ACC (n=79)	-0.037	0.213	0.356	0.417	0.266	0.129	0.131	-0.378	0.257
	BLCA (n=408)	0.083	0.35	-0.154	-0.287	-0.014	0.166	0.162	-0.317	-0.291
	BRCA (n=1100)	0.158	0.185	0.154	0.178	0.116	0.036	0.107	0.119	0.039
	BRCA-Basal (n=191)	0.406	0.148	0.503	0.432	0.28	-0.004	0.217	0.307	0.274
	BRCA-Her2 (n=82)	0.024	0.249	0.132	0.099	-0.009	-0.079	0.445	0.126	-0.071
	BRCA-LumA (n=568)	0.164	0.149	0.194	0.203	0.173	0.181	0.055	0.069	0.119
	BRCA-LumB (n=219)	0.057	0.204	0.047	-0.076	0.124	0.106	0.041	0.043	-0.076
	CESC (n=306)	0.442	0.351	-0.139	0.012	0.092	0.022	0.201	-0.024	-0.111
	CHOL (n=36)	0.096	0.146	0.176	0.087	0.075	-0.124	-0.141	0.072	0.17
	COAD (n=458)	0.141	0.398	0.24	0.271	0.165	0.15	0.155	0.19	0.26
	DLBC (n=48)	0.305	0.375	0.155	0.06	0.506	0.311	0.003	0.276	0.382
	ESCA (n=185)	0.427	0.284	0.126	0.085	0.168	-0.115	0.375	0.141	0.055
	GBM (n=153)	0.107	0.164	0.487	0.125	0.12	0.207	0.444	-0.09	0.284
	HNSC (n=522)	0.192	0.29	-0.004	0.079	0.141	0.123	0.372	0.019	0.013
	HNSC-HPV- (n=422)	0.254	0.335	0.028	0.106	0.159	0.113	0.383	0.036	0.029
	HNSC-HPV+ (n=98)	0.21	0.128	-0.088	0.097	0.222	0.063	0.181	0.026	-0.067
	KICH (n=66)	0.174	0.591	0.042	0.193	0.071	0.23	0.116	-0.126	0.063
	KIRC (n=533)	-0.013	0.27	0.454	0.006	0.2	0.164	-0.012	-0.033	0.11
	KIRP (n=290)	0.148	0.308	0.492	-0.014	0.332	0.301	0.198	0.175	0.212
	LGG (n=516)	0.162	-0.026	0.256	0.052	0.011	-0.033	0.306	-0.108	0.201
	LIHC (n=371)	0.241	0.207	0.437	0.373	0.361	0.235	0.135	0.221	0.259
	LUAD (n=515)	0.284	0.406	0.135	0.247	0.123	0.106	0.093	-0.001	0.135
	LUSC (n=501)	0.297	0.261	-0.105	-0.061	0.092	0.158	0.286	-0.089	-0.175
	MESO (n=87)	0.134	0.128	0.241	0.187	0.238	0.082	0.171	0.252	0.106
	OV (n=303)	0.101	0.204	0.155	0.031	0.181	0.164	0.013	0.073	0.241
	PAAD (n=179)	0.417	0.585	-0.044	0.237	0.228	0.163	-0.095	0.188	0.028
	PCPG (n=181)	0.239	-0.049	0.286	0.076	0.129	0.015	0.036	-0.088	0.112
	PRAD (n=498)	0.391	0.34	0.416	0.531	0.412	0.107	0.497	-0.044	0.544
	READ (n=166)	0.06	0.429	0.349	0.351	0.198	0.229	0.061	0.218	0.276
	SARC (n=260)	0.173	-0.094	-0.096	0.017	0.074	0.082	0.06	0.051	0.022
	SKCM (n=471)	0.158	-0.027	0.171	0.164	0.264	0.277	0.064	0.131	0.043
	SKCM-Metastasis (n=368)	0.117	-0.033	0.141	0.126	0.213	0.268	0.041	0.104	0.007
	SKCM-Primary (n=103)	0.332	0.085	0.222	0.294	0.268	0.351	0.166	0.155	0.13
	STAD (n=415)	0.239	0.385	0.063	0.09	0.21	0.111	0.065	0.018	0.059
	TGCT (n=150)	0.17	-0.108	0.559	0.097	0.171	-0.253	-0.368	0.492	0.414
	THCA (n=509)	0.372	0.642	0.336	0.119	0.299	0.128	0.145	-0.039	0.463
	THYM (n=120)	0.071	0.589	0.467	0.685	0.598	0.4	0.442	0.481	0.396
	UCEC (n=545)	0.16	0.223	0.151	0.348	0.15	0.071	0.077	0.156	-0.085
	UCS (n=57)	-0.197	-0.139	0.173	0.194	0.313	-0.085	0.213	0.168	0.144
	UVM (n=80)	0.372	0.423	0.43	0.449	0.486	0.246	0.092	0.262	-0.168
MES	SIX4
	ACC (n=79)	-0.053	0.263	0.161	0.242	0.232	0.224	0.13	-0.277	0.148
	BLCA (n=408)	-0.007	0.244	0.034	-0.041	-0.068	0.092	0.394	-0.025	-0.129
	BRCA (n=1100)	0.073	0.245	0.134	0.159	-0.038	0.036	0.18	-0.011	-0.134
	BRCA-Basal (n=191)	0.42	0.361	0.379	0.282	0.067	0.035	0.008	0.108	0.158
	BRCA-Her2 (n=82)	-0.009	0.248	-0.013	-0.029	-0.124	0.003	0.372	0.084	-0.186
	BRCA-LumA (n=568)	0.101	0.131	0.154	0.179	0.099	0.149	0.158	0.007	-0.042
	BRCA-LumB (n=219)	-0.019	0.286	0.059	-0.032	0.144	0.001	0.174	-0.078	-0.168
	CESC (n=306)	-0.014	0.307	0.225	0.104	0.159	0.262	0.356	0.142	0.144
	CHOL (n=36)	0.132	-0.107	-0.074	0.445	0.54	-0.088	0.35	0.632	0.321
	COAD (n=458)	0.172	-0.002	0.477	0.466	0.331	0.091	0.239	0.444	0.527
	DLBC (n=48)	0.016	-0.171	0.239	0.574	0.25	0.178	-0.004	0.143	0.121
	ESCA (n=185)	0.305	0.024	0.433	0.415	0.156	0.062	0.381	0.352	0.287
	GBM (n=153)	-0.042	0.069	0.207	0.112	0.172	0.086	0.302	0.185	-0.046
	HNSC (n=522)	0.122	0.196	0.281	0.283	0.111	0.149	0.555	0.228	0.243
	HNSC-HPV- (n=422)	0.237	0.231	0.323	0.349	0.165	0.084	0.523	0.268	0.269
	HNSC-HPV+ (n=98)	0.001	0.131	0.294	0.294	0.142	0.285	0.533	0.254	0.235
	KICH (n=66)	0.483	0.427	0.138	0.175	0.078	0.144	0.254	0.13	0.06
	KIRC (n=533)	0.442	0.023	-0.199	0.378	-0.022	0.051	0.24	0.315	-0.012
	KIRP (n=290)	0.351	0.4	0.254	0.123	0.332	0.073	0.208	0.277	0.123
	LGG (n=516)	-0.069	0.068	0.175	0.159	0.091	0.001	0.483	-0.054	0.009
	LIHC (n=371)	0.253	0.087	0.124	0.147	0.234	0.12	0.173	0.231	0.176
	LUAD (n=515)	0.033	0.29	0.228	0.201	-0.004	0.071	0.463	0.147	0.061
	LUSC (n=501)	0.148	0.377	0.102	0.013	-0.027	0.177	0.402	0.053	-0.034
	MESO (n=87)	0.029	0.152	0.085	0.255	0.235	-0.069	-0.045	0.032	0.136
	OV (n=303)	0.099	0.253	0.298	0.046	0.08	0.056	0.006	0	0.175
	PAAD (n=179)	0.41	0.326	0.303	0.439	0.251	-0.14	-0.107	0.283	0.124
	PCPG (n=181)	0.156	0.143	0.182	-0.078	0.02	0.091	0.134	0.097	-0.076
	PRAD (n=498)	0.161	0.53	0.066	0.336	0.151	-0.013	0.094	0.248	0.032
	READ (n=166)	0.206	0.075	0.488	0.5	0.251	0.139	0.255	0.443	0.476
	SARC (n=260)	-0.016	-0.125	0.294	0.183	0.22	0.041	0.295	0.386	0.238
	SKCM (n=471)	0.009	-0.043	0.37	0.164	0.246	0.124	0.058	0.324	0.016
	SKCM-Metastasis (n=368)	-0.023	-0.044	0.365	0.162	0.189	0.115	0.049	0.33	0.034
	SKCM-Primary (n=103)	0.185	0.07	0.306	0.179	0.28	0.23	0.172	0.239	-0.076
	STAD (n=415)	0.093	0.144	0.067	0.098	0.104	0.023	0.221	0.078	0.024
	TGCT (n=150)	-0.113	-0.217	0.364	-0.344	-0.157	0.363	-0.309	0.263	-0.064
	THCA (n=509)	0.029	0.493	0.044	0.269	0.195	0.026	0.15	0.179	0.257
	THYM (n=120)	-0.052	0.704	0.4	0.759	0.637	0.394	0.441	0.523	0.355
	UCEC (n=545)	0.081	0.429	0.126	-0.02	0.024	0.188	0.174	0.065	0.211
	UCS (n=57)	0.096	0.225	0.028	0.133	0.228	0.234	0.209	-0.026	0.02
	UVM (n=80)	0.107	0.378	0.515	0.51	0.315	0.46	0.253	0.611	-0.49
MES	SIX1
	ACC (n=79)	0.134	0.184	0.268	0.526	0.414	0.089	0.079	-0.175	0.4
	BLCA (n=408)	0.231	0.145	0.105	0.02	0.075	0.035	0.351	0.011	-0.004
	BRCA (n=1100)	-0.104	0.121	0.065	0.109	-0.039	-0.072	0.274	0.134	-0.054
	BRCA-Basal (n=191)	0.258	0.12	0.177	0.263	0.147	-0.013	0.116	0.116	0.073
	BRCA-Her2 (n=82)	-0.082	0.019	-0.071	-0.118	-0.121	-0.009	0.352	0.171	-0.119
	BRCA-LumA (n=568)	-0.115	0.036	0.046	0.074	0.08	-0.014	0.28	0.196	0.071
	BRCA-LumB (n=219)	-0.169	0.079	0.09	-0.011	0.14	-0.025	0.25	0.017	-0.056
	CESC (n=306)	0.034	0.219	0.065	-0.03	0.067	0.194	0.402	0.029	0.059
	CHOL (n=36)	0.169	-0.001	-0.262	0.146	0.227	-0.087	0.353	0.364	0.049
	COAD (n=458)	0.13	0.008	0.386	0.386	0.314	0.013	0.236	0.336	0.426
	DLBC (n=48)	0.396	0.111	0.264	0.334	0.332	0.049	0.011	0.293	0.377
	ESCA (n=185)	0.4	-0.079	0.367	0.37	0.282	0.028	0.504	0.371	0.237
	GBM (n=153)	-0.265	0.167	0.05	0.05	0.176	-0.017	0.203	0.22	-0.216
	HNSC (n=522)	0.034	0.09	0.164	0.185	0.09	0.114	0.491	0.159	0.202
	HNSC-HPV- (n=422)	0.128	0.115	0.187	0.227	0.132	0.092	0.463	0.173	0.225
	HNSC-HPV+ (n=98)	-0.095	0.02	0.145	0.173	0.109	0.107	0.378	0.178	0.149
	KICH (n=66)	0.36	0.408	0.228	0.2	0.011	0.093	0.194	0.294	0.122
	KIRC (n=533)	0.368	-0.062	-0.099	0.522	0.279	0.109	0.059	0.57	0.218
	KIRP (n=290)	0.352	0.367	-0.069	0.475	0.467	-0.061	0.146	0.458	0.147
	LGG (n=516)	0.064	0.088	0.121	0.278	0.127	-0.078	0.388	0.069	0.216
	LIHC (n=371)	0.273	0.006	0.061	0.194	0.162	0	0.21	0.152	0.156
	LUAD (n=515)	0.031	0.168	0.179	0.067	0.039	0.12	0.438	0.127	0.034
	LUSC (n=501)	0.069	0.325	0.062	-0.096	-0.043	0.115	0.303	-0.008	-0.134
	MESO (n=87)	0.05	-0.031	0.029	0.218	0.313	-0.12	0.095	0.192	0.26
	OV (n=303)	0.059	0.113	0.181	-0.001	0.128	-0.027	-0.038	0.02	0.083
	PAAD (n=179)	0.263	0.259	-0.004	0.384	0.277	-0.099	-0.016	0.325	0.141
	PCPG (n=181)	-0.07	0.284	-0.143	0.374	0.38	0.045	0.024	0.532	0.394
	PRAD (n=498)	0.068	0.438	-0.001	0.171	0.053	-0.104	0.156	0.21	-0.029
	READ (n=166)	0.159	0.024	0.343	0.488	0.125	-0.009	0.174	0.364	0.363
	SARC (n=260)	-0.045	-0.191	0.161	-0.01	0.148	0.05	0.254	0.321	0.202
	SKCM (n=471)	-0.023	-0.024	0.299	0.276	0.286	0.06	0.098	0.258	0.041
	SKCM-Metastasis (n=368)	-0.101	-0.01	0.295	0.249	0.26	0.056	0.103	0.257	0.014
	SKCM-Primary (n=103)	0.329	0.002	0.227	0.388	0.215	0.112	0.153	0.216	0.145
	STAD (n=415)	0.108	0.051	0.08	0.184	0.179	-0.05	0.058	0.267	0.117
	TGCT (n=150)	-0.032	0.264	0.182	0.402	0.498	-0.191	0.265	0.494	0.378
	THCA (n=509)	0.125	0.123	0.143	0.149	0.538	0.104	0.131	0.591	0.267
	THYM (n=120)	-0.082	0.723	0.411	0.691	0.59	0.39	0.357	0.42	0.332
	UCEC (n=545)	0.024	0.16	0.119	0.027	0.058	0.11	0.283	0.021	0.012
	UCS (n=57)	-0.071	0.035	-0.076	0.06	0.242	0.167	0.177	0.101	0.149
	UVM (n=80)	0.082	0.101	0.299	0.518	0.56	0.355	0.143	0.44	-0.199
MES	MAML2
	ACC (n=79)	0.478	0.112	-0.114	0.392	0.347	-0.046	0.209	-0.134	0.21
	BLCA (n=408)	0.061	0.386	0.166	0.298	0.22	0.043	0.076	0.155	0.197
	BRCA (n=1100)	0.274	-0.009	0.325	0.348	0.487	0.134	-0.025	0.287	0.57
	BRCA-Basal (n=191)	0.373	0.459	0.308	0.334	0.372	0.061	0.003	0.1	0.31
	BRCA-Her2 (n=82)	0.492	0.252	0.314	0.54	0.109	0.183	-0.046	0.241	0.43
	BRCA-LumA (n=568)	0.18	0.055	0.327	0.453	0.469	0.007	0.107	0.413	0.567
	BRCA-LumB (n=219)	0.144	0.122	0.505	0.675	0.303	0.033	0.062	0.271	0.551
	CESC (n=306)	0.151	0.499	0.338	0.311	0.238	0.159	0.197	0.162	0.297
	CHOL (n=36)	0.242	0.202	0.281	0.42	0.618	0.222	0.375	0.358	0.439
	COAD (n=458)	0.22	0.477	0.377	0.313	0.317	0.036	0.129	0.279	0.338
	DLBC (n=48)	0.699	0.392	0.339	0.227	0.644	0.176	0.115	0.432	0.687
	ESCA (n=185)	-0.006	0.13	0.277	0.292	0.064	0.074	-0.1	0.219	0.435
	GBM (n=153)	0.001	0.375	0.443	0.09	0.094	0.179	0.654	0.027	0.131
	HNSC (n=522)	0.427	0.371	0.351	0.426	0.293	0.024	0.212	0.3	0.404
	HNSC-HPV- (n=422)	0.439	0.368	0.348	0.418	0.282	0.031	0.246	0.319	0.42
	HNSC-HPV+ (n=98)	0.488	0.396	0.409	0.49	0.368	-0.019	0.149	0.223	0.36
	KICH (n=66)	0.236	0.1	0.106	0.351	0.477	-0.102	0.1	0.115	0.3
	KIRC (n=533)	0.062	0.317	0.638	0.265	0.442	-0.013	-0.163	-0.03	0.308
	KIRP (n=290)	0.264	0.326	0.681	0.128	0.478	0.104	-0.014	0.068	0.394
	LGG (n=516)	-0.032	0.057	0.443	0.18	0.12	0.037	0.59	-0.237	-0.08
	LIHC (n=371)	0.386	0.495	0.398	0.429	0.668	0.173	0.169	0.406	0.622
	LUAD (n=515)	0.464	0.447	0.1	0.423	0.249	0.143	0.04	0.043	0.552
	LUSC (n=501)	0.27	0.269	0.395	0.533	0.254	0.123	0.061	0.294	0.505
	MESO (n=87)	0.241	0.069	0.131	0.255	0.25	0.133	-0.05	0.026	0.218
	OV (n=303)	0.117	0.219	0.069	0.28	0.13	-0.009	0.136	0.17	0.256
	PAAD (n=179)	0.691	0.41	0.394	0.507	0.3	-0.063	0.068	0.293	0.361
	PCPG (n=181)	0.493	0.092	0.483	0.388	0.354	-0.02	-0.052	-0.085	0.161
	PRAD (n=498)	0.499	0.474	0.366	0.516	0.385	0.189	0.431	-0.1	0.439
	READ (n=166)	0.203	0.554	0.473	0.458	0.194	0.163	0.087	0.361	0.382
	SARC (n=260)	-0.033	0.233	0.144	0.244	0.281	0.096	0.216	-0.027	0.13
	SKCM (n=471)	0.265	-0.161	0.339	0.19	0.278	0.228	0.229	0.123	0.021
	SKCM-Metastasis (n=368)	0.213	-0.164	0.311	0.174	0.212	0.222	0.225	0.112	0.01
	SKCM-Primary (n=103)	0.532	0.02	0.348	0.285	0.312	0.282	0.32	0.072	0.031
	STAD (n=415)	0.295	0.097	0.308	0.367	0.442	0.104	0.158	0.217	0.426
	TGCT (n=150)	0.366	0.196	0.313	0.59	0.603	-0.419	0.183	0.216	0.584
	THCA (n=509)	0.406	0.599	0.172	0.392	0.386	0.011	0.104	0.076	0.32
	THYM (n=120)	0.332	0.621	0.162	0.492	0.599	0.43	0.353	0.227	0.36
	UCEC (n=545)	0.251	0.482	0.193	0.318	0.2	0.06	0.08	0.143	0.089
	UCS (n=57)	0.297	0.493	0.236	0.385	0.377	0.123	0.293	0.142	0.298
	UVM (n=80)	0.513	0.438	0.338	0.231	0.134	0.353	-0.009	0.266	-0.169
MES	NOTCH2
	ACC (n=79)	0.157	0.138	0.329	0.378	0.324	0.252	0.149	-0.212	0.291
	BLCA (n=408)	0.471	0.161	0.292	0.43	0.315	-0.034	0.213	0.322	0.363
	BRCA (n=1100)	0.285	0.248	0.308	0.428	0.226	0.037	0.002	0.055	0.233
	BRCA-Basal (n=191)	0.368	0.471	0.274	0.353	0.257	0.13	-0.074	0.031	0.148
	BRCA-Her2 (n=82)	0.291	0.442	0.298	0.404	0.036	-0.011	-0.084	0.006	0.091
	BRCA-LumA (n=568)	0.245	0.244	0.358	0.501	0.21	-0.002	0.055	0.093	0.248
	BRCA-LumB (n=219)	0.248	0.229	0.252	0.414	0.14	-0.015	0.108	-0.05	0.265
	CESC (n=306)	0.278	0.446	0.093	0.183	-0.007	0.103	0.3	0.003	0.161
	CHOL (n=36)	0.081	0.201	0.33	0.463	0.349	0.044	0.206	0.205	0.359
	COAD (n=458)	0.326	0.232	0.521	0.531	0.378	0.073	0.244	0.361	0.573
	DLBC (n=48)	0.687	0.329	0.412	0.379	0.565	0.188	0.075	0.392	0.691
	ESCA (n=185)	0.305	0.18	0.284	0.328	0.14	0.101	0.101	0.275	0.338
	GBM (n=153)	0.245	0.179	0.464	0.245	0.13	0.229	0.509	0.039	0.382
	HNSC (n=522)	0.326	0.412	0.239	0.332	0.17	0.014	0.114	0.141	0.321
	HNSC-HPV- (n=422)	0.364	0.392	0.254	0.357	0.226	-0.041	0.09	0.173	0.35
	HNSC-HPV+ (n=98)	0.423	0.572	0.244	0.332	0.017	0.133	0.174	0.081	0.202
	KICH (n=66)	0.257	0.118	0.275	0.466	0.496	-0.052	0.133	0.153	0.413
	KIRC (n=533)	0.405	0.246	0.597	0.481	0.355	-0.037	-0.034	0.031	0.352
	KIRP (n=290)	0.343	0.274	0.67	0.097	0.412	0.143	0.017	0.145	0.44
	LGG (n=516)	0.354	0.179	0.453	0.312	0.053	-0.067	0.498	-0.031	0.441
	LIHC (n=371)	0.247	0.502	0.5	0.455	0.54	0.14	0.134	0.311	0.473
	LUAD (n=515)	0.428	0.461	0.207	0.526	0.193	0.091	0.009	0.1	0.495
	LUSC (n=501)	0.086	0.242	0.347	0.477	0.174	0.134	-0.056	0.146	0.447
	MESO (n=87)	0.319	0.048	0.418	0.464	0.35	-0.056	-0.008	0.185	0.332
	OV (n=303)	0.215	0.414	0.132	0.24	0.174	0.133	0.094	0.161	0.297
	PAAD (n=179)	0.62	0.358	0.369	0.518	0.266	-0.012	0.107	0.249	0.507
	PCPG (n=181)	0.002	0.239	0.112	0.622	0.622	-0.03	0.155	0.481	0.491
	PRAD (n=498)	0.377	0.649	0.265	0.409	0.279	0.077	0.19	0.004	0.196
	READ (n=166)	0.205	0.295	0.403	0.503	0.264	0.103	0.124	0.356	0.484
	SARC (n=260)	0.189	-0.011	0.1	0.282	0.142	0.069	0.17	0.074	0.178
	SKCM (n=471)	0.202	0.037	0.329	0.32	0.245	0.075	0.216	0.057	0.163
	SKCM-Metastasis (n=368)	0.154	0.066	0.277	0.299	0.179	0.068	0.205	0.039	0.198
	SKCM-Primary (n=103)	0.421	0.075	0.419	0.423	0.263	0.103	0.294	0.05	0.043
	STAD (n=415)	0.399	0.095	0.42	0.507	0.443	0.117	-0.009	0.272	0.512
	TGCT (n=150)	0.244	0.179	0.438	0.577	0.577	-0.328	0.129	0.343	0.591
	THCA (n=509)	0.369	0.542	0.093	0.599	0.277	-0.045	0.061	0.061	0.156
	THYM (n=120)	0.205	0.644	0.403	0.74	0.718	0.388	0.522	0.48	0.389
	UCEC (n=545)	0.207	0.402	0.263	0.351	0.163	0.019	0.126	0.095	0.021
	UCS (n=57)	-0.11	-0.027	0.029	0.343	0.346	-0.228	0.221	0.044	0.22
	UVM (n=80)	0.689	0.029	0.257	0.188	0.19	0.284	0.076	0.018	0.127
MES	CBFB
	ACC (n=79)	0.052	0.098	0.29	0.5	0.428	0.189	0.2	-0.151	0.452
	BLCA (n=408)	0.19	0.462	0.167	0.102	0.165	0.084	0.171	0.086	0.06
	BRCA (n=1100)	0.147	0.351	0.421	0.276	0.162	0.069	0.024	0.16	0.265
	BRCA-Basal (n=191)	0.399	0.437	0.364	0.267	0.238	0.012	0.021	0.085	0.154
	BRCA-Her2 (n=82)	0.136	0.566	0.262	0.058	0.138	-0.029	0.022	0.244	-0.005
	BRCA-LumA (n=568)	0.126	0.402	0.442	0.401	0.157	-0.012	0.084	0.252	0.311
	BRCA-LumB (n=219)	0.072	0.433	0.492	0.405	0.271	0	-0.006	0.204	0.319
	CESC (n=306)	0.177	0.461	0.179	0.243	0.125	0.073	0.252	0.097	0.273
	CHOL (n=36)	0.431	0.367	0.374	0.381	0.24	0.248	0.488	0.43	0.298
	COAD (n=458)	0.189	0.396	0.238	0.152	0.131	-0.057	0.042	0.225	0.209
	DLBC (n=48)	0.389	0.052	0.242	0.36	0.552	0.095	-0.039	0.253	0.303
	ESCA (n=185)	0.284	0.225	0.325	0.318	0.222	-0.009	0.184	0.277	0.22
	GBM (n=153)	0.104	0.052	0.409	0.147	0.123	0.063	0.257	0.026	0.364
	HNSC (n=522)	0.32	0.448	0.246	0.292	0.201	0.079	0.288	0.201	0.238
	HNSC-HPV- (n=422)	0.356	0.417	0.251	0.332	0.273	0.023	0.315	0.228	0.269
	HNSC-HPV+ (n=98)	0.319	0.601	0.255	0.152	-0.063	0.256	0.189	0.142	0.099
	KICH (n=66)	0.213	0.33	0.257	0.241	0.331	0.107	0.072	0.171	0.371
	KIRC (n=533)	0.418	0.025	0.296	0.436	0.363	0.147	0.16	0.276	0.313
	KIRP (n=290)	0.37	0.388	0.494	0.059	0.456	0.237	0.297	0.274	0.31
	LGG (n=516)	0.237	-0.132	0.323	0.365	0.153	0.149	0.284	0.068	0.145
	LIHC (n=371)	0.504	0.258	0.259	0.394	0.486	0.136	0.221	0.46	0.502
	LUAD (n=515)	0.224	0.451	0.234	0.306	0.133	0.08	0.059	0.148	0.184
	LUSC (n=501)	0.123	0.355	0.227	0.171	0.21	0.116	0.083	0.11	0.146
	MESO (n=87)	0.373	-0.048	0.411	0.483	0.484	-0.247	0.106	0.43	0.469
	OV (n=303)	0.16	0.469	0.154	0.18	0.226	0.026	0.052	0.176	0.3
	PAAD (n=179)	0.434	0.459	0.272	0.365	0.251	0.087	-0.014	0.295	0.281
	PCPG (n=181)	0.575	-0.014	0.494	0.061	-0.076	0.08	-0.191	-0.35	-0.001
	PRAD (n=498)	0.158	0.546	0.203	0.321	0.196	-0.021	0.228	0.257	0.164
	READ (n=166)	0.102	0.547	0.334	0.304	0.029	0.043	0.139	0.232	0.192
	SARC (n=260)	0.199	-0.171	0.288	0.102	0.271	-0.061	0.25	0.335	0.407
	SKCM (n=471)	0.046	-0.096	0.379	0.21	0.248	0.222	0.261	0.273	0.092
	SKCM-Metastasis (n=368)	-0.032	-0.119	0.397	0.174	0.256	0.207	0.278	0.266	0.065
	SKCM-Primary (n=103)	0.366	0.058	0.262	0.347	0.135	0.313	0.264	0.296	0.158
	STAD (n=415)	0.145	0.359	0.032	0.15	0.028	0.025	-0.044	-0.005	-0.054
	TGCT (n=150)	0.156	0.387	0.266	0.688	0.602	-0.458	0.336	0.163	0.421
	THCA (n=509)	0.496	0.484	0.173	0.46	0.315	0.055	0.097	0.156	0.335
	THYM (n=120)	0.172	0.037	0.149	0.155	0.057	0.056	-0.02	0.123	0.639
	UCEC (n=545)	0.34	0.536	0.175	0.113	0.232	0.126	0.108	0.126	0.13
	UCS (n=57)	-0.16	0.125	0.343	0.096	0.137	0.041	0.168	0.225	0.206
	UVM (n=80)	0.233	0.561	0.473	0.444	0.25	0.622	0.162	0.475	-0.441
MES	IFI16
	ACC (n=79)	0.414	0.154	-0.018	0.286	0.318	-0.154	-0.006	-0.073	0.033
	BLCA (n=408)	0.638	-0.163	0.208	0.197	0.139	-0.001	0.189	0.191	0.238
	BRCA (n=1100)	0.184	-0.174	0.252	0.35	0.306	0.057	0.017	0.426	0.599
	BRCA-Basal (n=191)	0.206	-0.084	-0.044	0.21	-0.026	0.108	0.088	0.204	0.002
	BRCA-Her2 (n=82)	0.476	-0.229	0.276	0.445	0.055	0.157	0.055	0.361	0.637
	BRCA-LumA (n=568)	0.089	-0.104	0.298	0.406	0.392	-0.038	0.101	0.559	0.731
	BRCA-LumB (n=219)	0.153	-0.011	0.447	0.63	0.135	-0.027	-0.049	0.339	0.659
	CESC (n=306)	0.359	-0.015	-0.315	-0.084	-0.136	-0.249	0.221	-0.032	-0.098
	CHOL (n=36)	0.447	-0.304	0.194	0.158	0.45	0.061	0.185	0.197	0.569
	COAD (n=458)	0.3	-0.1	0.417	0.402	0.273	0.031	0.172	0.431	0.525
	DLBC (n=48)	0.418	0.266	-0.035	0.106	0.586	0.279	-0.003	0.293	0.367
	ESCA (n=185)	0.65	-0.142	0.419	0.351	0.391	-0.016	0.508	0.481	0.307
	GBM (n=153)	0.414	0.026	0.307	0.249	0.145	-0.053	0.102	0.092	0.349
	HNSC (n=522)	0.202	0.15	-0.078	-0.035	0.033	0.106	0.178	-0.069	0.003
	HNSC-HPV- (n=422)	0.292	0.109	-0.035	0.04	0.165	0.056	0.111	-0.004	0.079
	HNSC-HPV+ (n=98)	0.221	0.415	-0.18	-0.237	-0.367	0.176	0.262	-0.233	-0.33
	KICH (n=66)	0.396	0.033	0.178	0.528	0.564	-0.139	0.084	0.408	0.72
	KIRC (n=533)	0.546	-0.209	0.205	0.511	0.29	0.036	0.103	0.322	0.483
	KIRP (n=290)	0.557	0.332	0.1	0.441	0.475	0.049	0.178	0.461	0.445
	LGG (n=516)	0.642	0.123	0.305	0.443	0.043	-0.078	0.259	0.049	0.589
	LIHC (n=371)	0.558	0.23	0.112	0.221	0.529	-0.013	0.173	0.552	0.708
	LUAD (n=515)	0.476	0.155	0.119	0.381	0.121	0.012	-0.084	0.322	0.443
	LUSC (n=501)	0.245	0.153	-0.119	-0.115	0.026	0.031	0.193	0.021	-0.121
	MESO (n=87)	0.216	-0.33	0.232	0.19	0.198	0.014	0.026	0.275	0.185
	OV (n=303)	0.243	0.025	-0.1	0.078	0.041	-0.056	0.089	0.099	0.081
	PAAD (n=179)	0.408	-0.054	0.269	0.476	0.175	-0.029	0.178	0.485	0.575
	PCPG (n=181)	0.062	0.176	-0.025	0.463	0.46	0.034	-0.062	0.286	0.369
	PRAD (n=498)	0.379	0.029	0.434	0.615	0.539	0.077	0.467	-0.099	0.713
	READ (n=166)	0.381	0.064	0.302	0.29	0.076	0.019	0.029	0.243	0.369
	SARC (n=260)	0.435	-0.284	0.052	0.164	0.052	-0.135	-0.083	0.089	0.27
	SKCM (n=471)	0.209	0.038	0.144	0.046	-0.083	0.205	0.136	0.068	0.017
	SKCM-Metastasis (n=368)	0.199	0.066	0.085	-0.02	-0.147	0.155	0.111	0.004	0.01
	SKCM-Primary (n=103)	0.277	0.024	0.258	0.29	0.019	0.393	0.261	0.279	0.058
	STAD (n=415)	0.372	-0.191	0.317	0.376	0.252	0.041	-0.048	0.277	0.543
	TGCT (n=150)	0.378	-0.661	0.261	-0.609	-0.603	0.151	-0.738	0.21	0.072
	THCA (n=509)	0.197	0.087	-0.065	0.554	0.364	-0.085	0.129	0.495	0.195
	THYM (n=120)	0.494	-0.248	-0.193	-0.332	-0.179	-0.089	-0.116	-0.252	-0.003
	UCEC (n=545)	0.081	0.016	0.076	0.109	-0.123	0.056	-0.003	0.162	-0.113
	UCS (n=57)	0.314	0.017	0.086	0.264	-0.015	0.18	0.076	0.323	0.153
	UVM (n=80)	0.014	0.442	0.304	0.252	0.101	0.527	0.178	0.336	-0.283
MES	ZNF217
	ACC (n=79)	0.447	0.046	-0.236	0.222	0.288	-0.08	-0.123	0.227	0.064
	BLCA (n=408)	-0.241	0.608	-0.149	-0.145	-0.069	0.13	0.18	-0.182	-0.22
	BRCA (n=1100)	0.135	0.531	0.172	0.26	0.012	0.005	0.021	-0.008	-0.109
	BRCA-Basal (n=191)	0.425	0.484	0.124	0.323	0.221	0.112	-0.07	0.059	0.124
	BRCA-Her2 (n=82)	0.198	0.441	0.146	0.175	0.071	-0.024	-0.066	0.117	-0.014
	BRCA-LumA (n=568)	0.173	0.512	0.274	0.279	0.088	0.101	0.007	-0.053	-0.037
	BRCA-LumB (n=219)	0.118	0.549	0.101	0.077	0.269	0.053	-0.063	0.057	-0.033
	CESC (n=306)	0.045	0.528	0.196	0.209	0.138	0.238	0.264	0.027	0.186
	CHOL (n=36)	0.245	0.468	0.312	0.362	0.491	0.337	0.281	0.346	0.138
	COAD (n=458)	0.071	0.645	0.175	0.123	0.156	0.119	0.041	0.114	0.139
	DLBC (n=48)	0.609	0.355	0.392	0.147	0.567	0.346	0.069	0.289	0.569
	ESCA (n=185)	0.125	0.326	0.259	0.254	0.011	0.113	0.122	0.131	0.156
	GBM (n=153)	0.385	0.001	0.437	0.296	0.174	0.178	0.209	0.003	0.529
	HNSC (n=522)	0.273	0.497	0.209	0.257	0.131	0.154	0.438	0.141	0.223
	HNSC-HPV- (n=422)	0.344	0.508	0.22	0.284	0.177	0.082	0.413	0.153	0.228
	HNSC-HPV+ (n=98)	0.239	0.492	0.259	0.262	0.064	0.355	0.497	0.182	0.226
	KICH (n=66)	0.273	0.502	0.226	0.182	0.085	0.125	0.026	-0.009	0.166
	KIRC (n=533)	0.366	0.34	0.415	0.302	0.222	0.118	0.035	0.006	0.2
	KIRP (n=290)	0.315	0.404	0.521	0.091	0.42	0.238	0.169	0.186	0.286
	LGG (n=516)	0.517	0.105	0.465	0.524	0.177	0.002	0.202	0.255	0.509
	LIHC (n=371)	0.265	0.455	0.471	0.462	0.461	0.202	0.115	0.233	0.288
	LUAD (n=515)	0.149	0.518	0.114	0.286	0.023	0.084	0.148	0.088	0.158
	LUSC (n=501)	0.196	0.452	0.078	0.054	-0.012	0.223	0.413	-0.036	0.001
	MESO (n=87)	0.35	0.067	0.224	0.244	0.149	0.056	-0.053	0.111	0.174
	OV (n=303)	0.098	0.333	-0.004	0.257	0.063	0.022	0.082	0.028	0.081
	PAAD (n=179)	0.64	0.559	0.164	0.413	0.182	0.052	0.032	0.262	0.151
	PCPG (n=181)	0.189	0.078	0.161	0.347	0.402	-0.069	0.19	0.172	0.379
	PRAD (n=498)	0.153	0.525	0.143	0.316	0.181	-0.018	0.031	0.233	0.045
	READ (n=166)	0.15	0.67	0.242	0.228	0.127	0.179	0.071	0.14	0.165
	SARC (n=260)	0.171	-0.076	0.057	0.147	0.188	0.116	0.086	0.121	0.078
	SKCM (n=471)	0.228	-0.066	0.286	0.251	0.224	0.255	0.18	0.149	0.084
	SKCM-Metastasis (n=368)	0.231	-0.037	0.241	0.24	0.166	0.247	0.169	0.097	0.061
	SKCM-Primary (n=103)	0.331	0.02	0.314	0.356	0.171	0.357	0.332	0.242	0.136
	STAD (n=415)	0.155	0.455	0.059	0.046	0.173	0.098	0.136	-0.071	0.013
	TGCT (n=150)	-0.042	-0.253	0.33	-0.469	-0.413	0.592	-0.447	-0.059	-0.345
	THCA (n=509)	0.383	0.471	0.016	0.672	0.276	-0.04	0.055	0.153	0.217
	THYM (n=120)	0.344	0.617	0.179	0.444	0.572	0.408	0.347	0.208	0.33
	UCEC (n=545)	0.099	0.486	0.074	0.16	0.064	0.143	0.041	0.009	-0.11
	UCS (n=57)	0.159	0.531	0.223	0.2	0.349	0.059	0.261	0.021	0.267
	UVM (n=80)	0.42	-0.252	0.184	-0.143	-0.184	0.328	0.208	-0.166	0.145
MES	EGR3
	ACC (n=79)	0.103	0.314	0.355	0.432	0.417	0.141	0.056	-0.307	0.128
	BLCA (n=408)	0.295	-0.073	0.352	0.503	0.438	-0.124	-0.022	0.541	0.604
	BRCA (n=1100)	0.108	-0.12	0.001	0.116	0.249	0.069	0.055	0.22	0.214
	BRCA-Basal (n=191)	0.135	0.088	0.241	0.264	0.134	0.086	0.129	0.341	0.143
	BRCA-Her2 (n=82)	0.071	-0.088	0.138	0.224	0.299	0.108	0.129	0.281	0.304
	BRCA-LumA (n=568)	0.054	-0.194	-0.037	0.075	0.293	0.114	0.08	0.264	0.3
	BRCA-LumB (n=219)	0.056	-0.002	0.077	0.14	0.117	0.178	0.031	-0.045	0.139
	CESC (n=306)	0.143	0.21	0.207	0.258	0.219	0.048	0.074	0.283	0.406
	CHOL (n=36)	0.431	0.202	0.142	0.344	0.65	0.072	0.208	0.422	0.316
	COAD (n=458)	0.187	0.018	0.313	0.332	0.199	0.061	0.21	0.387	0.391
	DLBC (n=48)	0.445	0.193	0.059	0.043	0.361	0.203	-0.047	0.229	0.284
	ESCA (n=185)	0.058	0.078	0.226	0.21	0.221	0.148	0.09	0.413	0.301
	GBM (n=153)	0.098	0.021	0.074	0.216	0.297	0.132	-0.144	0.145	0.07
	HNSC (n=522)	0.124	0.186	0.252	0.29	0.194	0.035	0.143	0.321	0.253
	HNSC-HPV- (n=422)	0.127	0.188	0.227	0.287	0.168	0.035	0.162	0.311	0.223
	HNSC-HPV+ (n=98)	0.122	0.168	0.344	0.282	0.256	0.055	0.179	0.339	0.376
	KICH (n=66)	0.234	0.102	0.27	0.305	0.475	-0.101	0.052	0.36	0.411
	KIRC (n=533)	0.152	0.045	0.218	0.296	0.454	0.034	0.047	0.315	0.116
	KIRP (n=290)	0.358	0.269	0.224	0.219	0.476	0.065	0.063	0.37	0.221
	LGG (n=516)	0.007	0.065	0.05	-0.067	0.115	-0.057	-0.153	0.126	0.049
	LIHC (n=371)	0.525	0.29	0.177	0.289	0.609	0.025	0.175	0.508	0.652
	LUAD (n=515)	0.357	0.155	0.149	0.328	0.329	0.106	-0.015	0.139	0.412
	LUSC (n=501)	0.255	0.044	0.202	0.398	0.36	0.031	-0.05	0.245	0.427
	MESO (n=87)	0.18	-0.03	-0.027	0.223	0.42	-0.098	0.132	0.335	0.213
	OV (n=303)	0.14	0.086	-0.081	0.286	0.206	0.003	0	0.141	0.231
	PAAD (n=179)	0.074	-0.05	0.144	0.196	0.28	0.016	0.113	0.277	0.416
	PCPG (n=181)	0.17	0.032	0.158	0.323	0.377	0.043	-0.037	0.06	0.23
	PRAD (n=498)	0.277	0.147	0.217	0.244	0.428	0.099	0.07	-0.116	0.35
	READ (n=166)	0.206	0.081	0.278	0.264	0.221	0.063	0.064	0.379	0.353
	SARC (n=260)	0.073	0.126	0.008	0.046	0.237	-0.127	0.181	0.026	0.068
	SKCM (n=471)	-0.099	0.085	0.168	0.226	0.165	-0.001	0.094	0.152	-0.029
	SKCM-Metastasis (n=368)	-0.107	0.048	0.145	0.24	0.174	-0.017	0.072	0.159	-0.027
	SKCM-Primary (n=103)	-0.062	0.297	0.21	0.166	0.105	0.059	0.207	0.12	-0.039
	STAD (n=415)	0.236	-0.09	0.331	0.294	0.321	0.079	-0.032	0.326	0.484
	TGCT (n=150)	0.515	-0.177	0.224	0.024	0.045	-0.104	-0.207	0.249	0.43
	THCA (n=509)	0.244	0.226	0.285	0.084	0.483	0.11	0.105	0.329	0.312
	THYM (n=120)	0.414	0.271	0.216	0.258	0.341	0.283	0.169	0.179	0.263
	UCEC (n=545)	0.286	0.172	0.101	0.054	0.225	0.086	-0.072	0.061	0.314
	UCS (n=57)	0.211	0.088	0.178	0.319	0.196	0.286	0.244	0.181	0.227
	UVM (n=80)	-0.018	0.501	0.444	0.563	0.4	0.303	0.236	0.52	-0.32
MES	ZFP36L1
	ACC (n=79)	0.321	0.218	0.082	0.553	0.583	0.09	0.262	-0.089	0.323
	BLCA (n=408)	0.321	0.206	0.181	0.288	0.188	0.08	0.211	0.222	0.216
	BRCA (n=1100)	0.219	-0.147	0.202	0.366	0.352	0.094	0.002	0.306	0.444
	BRCA-Basal (n=191)	0.298	0.231	0.326	0.465	0.2	0.067	0.154	0.26	0.293
	BRCA-Her2 (n=82)	0.209	0.03	0.207	0.41	0.238	-0.076	0.049	0.306	0.348
	BRCA-LumA (n=568)	0.147	-0.193	0.166	0.342	0.37	0.106	0.029	0.348	0.457
	BRCA-LumB (n=219)	0.21	-0.05	0.271	0.512	0.109	0.111	-0.016	0.045	0.377
	CESC (n=306)	0.217	0.379	0.106	0.107	0.141	0.129	0.29	0.097	0.167
	CHOL (n=36)	0.386	-0.013	0.194	0.38	0.638	0.182	0.181	0.299	0.379
	COAD (n=458)	0.127	0.185	0.385	0.429	0.328	0.074	0.226	0.355	0.41
	DLBC (n=48)	0.378	0.37	0.336	0.096	0.302	0.262	0.012	0.217	0.438
	ESCA (n=185)	0.55	0.099	0.29	0.272	0.353	0.024	0.23	0.398	0.221
	GBM (n=153)	0.427	0.034	0.214	0.32	0.191	0.254	0.212	0.154	0.334
	HNSC (n=522)	0.299	0.296	0.215	0.281	0.274	0.128	0.123	0.3	0.242
	HNSC-HPV- (n=422)	0.339	0.297	0.229	0.318	0.294	0.099	0.113	0.339	0.279
	HNSC-HPV+ (n=98)	0.319	0.32	0.241	0.202	0.271	0.154	0.125	0.183	0.06
	KICH (n=66)	0.257	0.226	0.19	0.346	0.312	0.083	0.175	0.109	0.329
	KIRC (n=533)	0.271	0.111	0.404	0.359	0.389	0.107	0.086	0.21	0.281
	KIRP (n=290)	0.368	0.419	0.471	0.312	0.515	0.001	-0.005	0.224	0.369
	LGG (n=516)	0.484	0.168	0.27	0.259	0.042	-0.009	0.345	0.104	0.484
	LIHC (n=371)	0.212	0.396	0.53	0.489	0.418	0.167	0.123	0.183	0.31
	LUAD (n=515)	0.468	0.341	0.034	0.355	0.179	0.091	0.042	0.115	0.462
	LUSC (n=501)	0.149	0.23	0.208	0.356	0.17	0.131	-0.081	0.231	0.32
	MESO (n=87)	0.326	0.168	0.224	0.217	0.095	-0.028	-0.089	0.206	0.197
	OV (n=303)	0.18	0.217	0.137	0.191	0.198	0.146	0.059	0.048	0.226
	PAAD (n=179)	0.544	0.27	0.392	0.576	0.321	-0.061	0.081	0.511	0.539
	PCPG (n=181)	0.044	0.277	-0.003	0.572	0.686	-0.034	0.189	0.497	0.569
	PRAD (n=498)	0.361	0.281	0.403	0.544	0.48	0.086	0.537	-0.064	0.523
	READ (n=166)	0.125	0.003	0.393	0.373	0.277	0.075	0.071	0.476	0.463
	SARC (n=260)	0.177	0.043	0.107	0.211	0.042	0.09	0.046	0.041	0.114
	SKCM (n=471)	0.114	-0.074	0.222	0.261	0.337	0.218	0.106	0	-0.022
	SKCM-Metastasis (n=368)	0.081	-0.063	0.161	0.266	0.275	0.227	0.078	-0.037	-0.028
	SKCM-Primary (n=103)	0.318	0.083	0.317	0.297	0.368	0.244	0.234	0.01	-0.009
	STAD (n=415)	0.306	-0.034	0.299	0.398	0.431	0.019	0.018	0.354	0.443
	TGCT (n=150)	0.293	0.493	0.046	0.809	0.83	-0.469	0.543	0.234	0.628
	THCA (n=509)	0.328	0.389	0.083	0.596	0.322	-0.038	0.087	0.183	0.268
	THYM (n=120)	0.272	0.777	0.209	0.617	0.677	0.454	0.408	0.332	0.259
	UCEC (n=545)	0.306	0.463	0.16	0.198	0.188	0.095	0.057	0.055	0.17
	UCS (n=57)	0.228	0.28	0.2	0.427	0.223	-0.038	0.196	0.147	0.247
	UVM (n=80)	0.5	0.242	0.182	0.17	0.263	0.318	0.157	0.058	0.024
MES	WWTR1
	ACC (n=79)	0.284	0.043	0.277	0.484	0.436	0.217	0.075	-0.288	0.392
	BLCA (n=408)	0.507	0.001	0.354	0.483	0.431	-0.037	0.133	0.426	0.456
	BRCA (n=1100)	0.286	0	0.345	0.446	0.432	0.142	-0.022	0.247	0.514
	BRCA-Basal (n=191)	0.349	0.376	0.313	0.487	0.382	0.016	0.073	0.178	0.341
	BRCA-Her2 (n=82)	0.416	0.099	0.238	0.502	0.051	0.17	-0.112	-0.023	0.304
	BRCA-LumA (n=568)	0.222	0.072	0.39	0.564	0.433	0.034	0.055	0.38	0.518
	BRCA-LumB (n=219)	0.22	0.081	0.372	0.617	0.234	0.035	0.091	0.095	0.389
	CESC (n=306)	0.174	0.379	0.224	0.264	0.262	0.131	0.188	0.127	0.261
	CHOL (n=36)	0.094	0.298	0.434	0.413	0.447	0.093	0.178	0.295	0.505
	COAD (n=458)	0.178	0.155	0.694	0.645	0.531	0.054	0.281	0.607	0.758
	DLBC (n=48)	0.607	0.284	0.297	0.426	0.627	0.085	0.23	0.537	0.686
	ESCA (n=185)	0.491	0.054	0.474	0.473	0.339	-0.027	0.361	0.424	0.426
	GBM (n=153)	0.567	-0.103	0.548	0.41	0.309	0.096	0.024	0.039	0.594
	HNSC (n=522)	0.423	0.372	0.222	0.368	0.297	0.025	0.231	0.187	0.34
	HNSC-HPV- (n=422)	0.385	0.347	0.211	0.359	0.312	0.023	0.283	0.183	0.367
	HNSC-HPV+ (n=98)	0.625	0.472	0.274	0.39	0.226	0.052	0.197	0.187	0.239
	KICH (n=66)	0.107	0.343	0.092	0.521	0.357	-0.259	0.002	-0.003	0.33
	KIRC (n=533)	0.147	0.241	0.609	0.308	0.473	-0.096	-0.142	0.018	0.347
	KIRP (n=290)	0.199	0.291	0.569	0.182	0.424	0.058	0.057	0.068	0.324
	LGG (n=516)	0.551	0.252	0.409	0.425	0.217	-0.044	0.019	0.125	0.529
	LIHC (n=371)	0.422	0.338	0.395	0.402	0.582	0.132	0.057	0.378	0.478
	LUAD (n=515)	0.326	0.265	0.206	0.394	0.188	0.08	0.053	0.111	0.302
	LUSC (n=501)	0.352	0.209	0.14	0.184	0.158	-0.013	0.227	0.046	0.148
	MESO (n=87)	0.365	0.099	0.121	0.354	0.463	0.1	0.002	0.134	0.273
	OV (n=303)	0.206	0.289	0.104	0.304	0.214	0.082	0.144	0.126	0.292
	PAAD (n=179)	0.616	0.293	0.398	0.547	0.329	-0.082	0.134	0.306	0.447
	PCPG (n=181)	0.057	0.173	0.152	0.568	0.698	-0.127	0.19	0.338	0.468
	PRAD (n=498)	0.446	0.43	0.365	0.634	0.49	0.102	0.31	-0.055	0.511
	READ (n=166)	0.062	0.108	0.666	0.641	0.32	0.08	0.244	0.682	0.79
	SARC (n=260)	0.052	0.195	0.185	0.301	0.17	0.135	0.25	0.051	0.109
	SKCM (n=471)	0.018	-0.25	0.444	0.281	0.325	0.114	0.222	0.248	0.123
	SKCM-Metastasis (n=368)	-0.038	-0.268	0.431	0.283	0.294	0.109	0.227	0.239	0.151
	SKCM-Primary (n=103)	0.216	-0.079	0.416	0.305	0.313	0.179	0.262	0.242	0.034
	STAD (n=415)	0.389	-0.136	0.442	0.522	0.555	0.091	0.021	0.39	0.615
	TGCT (n=150)	0.009	0.696	-0.146	0.773	0.819	-0.18	0.759	0.062	0.29
	THCA (n=509)	0.375	0.496	0.301	-0.072	0.412	0.096	0.075	-0.025	0.257
	THYM (n=120)	0.233	0.722	0.285	0.663	0.721	0.456	0.448	0.427	0.317
	UCEC (n=545)	0.243	0.341	0.044	0.302	0.164	0.007	0.105	0.111	0.007
	UCS (n=57)	0.268	0.114	-0.033	0.457	0.318	-0.013	0.235	0.084	0.287
	UVM (n=80)	0.124	0.404	0.414	0.498	0.474	0.209	0.084	0.337	-0.416
MES	PRRX1
	ACC (n=79)	0.554	0.11	0.174	0.349	0.299	0.069	0.065	0.143	0.33
	BLCA (n=408)	0.397	-0.129	0.683	0.818	0.468	-0.102	-0.066	0.77	0.847
	BRCA (n=1100)	0.138	0.035	0.548	0.8	0.247	-0.061	0.027	0.562	0.637
	BRCA-Basal (n=191)	0.177	0.161	0.432	0.647	0.249	-0.061	0.041	0.528	0.457
	BRCA-Her2 (n=82)	0.325	0.185	0.527	0.809	0.196	0.027	-0.215	0.474	0.713
	BRCA-LumA (n=568)	0.128	0.008	0.594	0.832	0.26	-0.071	0.075	0.624	0.75
	BRCA-LumB (n=219)	0.064	0.086	0.662	0.878	0.238	0.006	0.016	0.434	0.779
	CESC (n=306)	0.116	0.09	0.503	0.57	0.226	0.028	0.19	0.604	0.6
	CHOL (n=36)	0.385	-0.106	0.21	0.448	0.656	0.212	0.418	0.422	0.528
	COAD (n=458)	0.232	-0.005	0.777	0.729	0.49	-0.008	0.167	0.775	0.818
	DLBC (n=48)	0.587	0.491	0.343	0.309	0.411	0.203	0.106	0.701	0.737
	ESCA (n=185)	0.411	-0.183	0.714	0.81	0.495	0.079	0.286	0.783	0.781
	GBM (n=153)	0.412	-0.139	0.138	0.275	0.094	0.288	0.06	0.04	0.283
	HNSC (n=522)	0.106	-0.055	0.582	0.695	0.33	0.089	0.112	0.656	0.7
	HNSC-HPV- (n=422)	0.185	-0.021	0.628	0.776	0.343	0.058	0.1	0.702	0.729
	HNSC-HPV+ (n=98)	-0.069	-0.172	0.419	0.479	0.399	0.11	0.039	0.528	0.588
	KICH (n=66)	0.478	0.268	0.438	0.706	0.549	0.045	0.131	0.367	0.649
	KIRC (n=533)	0.519	-0.175	0.037	0.711	0.272	0.038	0.117	0.63	0.341
	KIRP (n=290)	0.401	0.339	-0.117	0.57	0.591	-0.208	0.074	0.704	0.171
	LGG (n=516)	0.458	0.062	0.256	0.37	0.003	0.113	0.431	-0.099	0.333
	LIHC (n=371)	0.464	0.334	0.125	0.218	0.601	0.045	0.122	0.575	0.717
	LUAD (n=515)	0.413	0.096	0.46	0.731	0.433	-0.063	0.023	0.645	0.546
	LUSC (n=501)	0.153	-0.029	0.423	0.676	0.452	0.002	-0.091	0.575	0.659
	MESO (n=87)	0.211	-0.075	0.113	0.488	0.605	-0.095	0.042	0.368	0.507
	OV (n=303)	0.346	-0.051	-0.029	0.838	0.543	-0.129	0.015	0.62	0.466
	PAAD (n=179)	0.343	-0.031	0.504	0.797	0.361	-0.165	0.195	0.734	0.767
	PCPG (n=181)	-0.061	0.281	-0.202	0.44	0.496	-0.056	0.103	0.661	0.547
	PRAD (n=498)	0.367	0.121	0.551	0.664	0.476	0.033	0.42	-0.029	0.732
	READ (n=166)	0.126	0.138	0.743	0.75	0.308	0.067	0.156	0.816	0.815
	SARC (n=260)	0.211	-0.214	-0.007	0.32	0.007	-0.094	-0.007	0.228	0.272
	SKCM (n=471)	-0.003	-0.153	0.35	0.325	0.277	0.238	0.082	0.306	-0.038
	SKCM-Metastasis (n=368)	-0.081	-0.165	0.366	0.327	0.28	0.215	0.1	0.307	-0.039
	SKCM-Primary (n=103)	0.342	-0.071	0.255	0.341	0.271	0.337	0.04	0.276	-0.023
	STAD (n=415)	0.392	-0.233	0.616	0.761	0.477	0.002	-0.161	0.645	0.79
	TGCT (n=150)	0.363	0.225	-0.042	0.565	0.627	-0.491	0.388	0.291	0.727
	THCA (n=509)	0.123	0.069	-0.037	0.321	0.564	0.03	0.136	0.769	0.216
	THYM (n=120)	-0.138	0.091	0.654	0.701	0.402	0.061	0.437	0.72	0.492
	UCEC (n=545)	0.387	0.067	0.36	0.365	0.349	0.106	0.056	0.402	0.35
	UCS (n=57)	0.103	-0.063	-0.031	0.331	0.151	-0.01	0.272	0.58	0.18
	UVM (n=80)	-0.022	0.508	0.547	0.657	0.572	0.438	0.28	0.555	-0.383
MES	SOX9
	ACC (n=79)	0.264	0.047	-0.236	-0.089	-0.032	-0.002	-0.049	0.448	-0.183
	BLCA (n=408)	0.468	-0.045	0.243	0.371	0.234	-0.011	-0.014	0.312	0.278
	BRCA (n=1100)	0.178	-0.153	0.001	-0.058	0.216	0.197	-0.026	-0.051	0.14
	BRCA-Basal (n=191)	0.063	0.177	0.117	0.032	0.047	0.166	0.016	-0.131	-0.024
	BRCA-Her2 (n=82)	0.161	-0.064	-0.002	-0.02	-0.097	0.004	0.276	-0.022	-0.11
	BRCA-LumA (n=568)	0.165	-0.139	-0.061	0.002	0.246	0.149	0.029	0.051	0.072
	BRCA-LumB (n=219)	0.137	-0.111	-0.02	0.042	-0.126	0.007	0.012	-0.225	-0.059
	CESC (n=306)	-0.046	0.071	0.197	0.135	0.114	0.164	-0.207	0.055	0.083
	CHOL (n=36)	0.035	0.318	0.296	0.492	0.328	0.251	0.179	0.418	0.381
	COAD (n=458)	0.058	0.389	0.036	0.097	0.009	0.118	0.139	0.012	-0.023
	DLBC (n=48)	-0.071	0.248	0.166	0.103	0.12	0.035	0.089	0.136	-0.01
	ESCA (n=185)	-0.317	0.201	-0.29	-0.233	-0.218	0.069	-0.421	-0.23	-0.173
	GBM (n=153)	0.182	0.312	0.666	0.102	0.058	0.236	0.573	-0.077	0.431
	HNSC (n=522)	0.322	0.1	0.224	0.309	0.414	0.016	0.008	0.245	0.338
	HNSC-HPV- (n=422)	0.333	0.083	0.238	0.332	0.418	-0.005	0.034	0.256	0.364
	HNSC-HPV+ (n=98)	0.267	0.154	0.158	0.171	0.367	0.142	0.031	0.169	0.212
	KICH (n=66)	0.121	0.124	0.199	0.25	0.092	0.057	0.054	-0.019	0.113
	KIRC (n=533)	-0.002	0.171	0.301	0.04	0.279	0.032	0.032	0.018	0.062
	KIRP (n=290)	0.18	0.057	0.545	-0.175	0.21	0.297	0.071	0.1	0.347
	LGG (n=516)	0.456	0.197	0.401	0.259	-0.046	0.009	0.372	0.181	0.505
	LIHC (n=371)	0.232	0.171	0.223	0.222	0.299	0.049	0.24	0.292	0.255
	LUAD (n=515)	0.245	0.255	0.144	0.121	0.128	0.149	0.226	0.098	0.106
	LUSC (n=501)	0.251	-0.07	0.17	0.204	0.293	0.075	-0.12	0.263	0.196
	MESO (n=87)	0.089	0.046	0.275	0.159	0.26	-0.212	-0.029	0.106	0.213
	OV (n=303)	0.032	0.094	0.176	0.033	0.074	0.075	0.051	0.029	0.155
	PAAD (n=179)	0.248	0.587	-0.166	-0.01	-0.041	0.261	0.014	-0.062	-0.228
	PCPG (n=181)	0.236	-0.056	0.196	0.211	0.15	-0.056	-0.15	-0.138	0.009
	PRAD (n=498)	0.357	0.394	0.024	0.232	0.172	0.056	0.319	0.147	0.078
	READ (n=166)	0.008	0.469	0.098	0.111	0.181	0.137	0.175	0.027	0.002
	SARC (n=260)	-0.199	0.019	0.232	-0.013	0.275	0.001	0.42	0.153	0.093
	SKCM (n=471)	0.223	-0.036	0.131	0.028	-0.048	0.246	0.278	0.107	-0.018
	SKCM-Metastasis (n=368)	0.196	-0.054	0.162	0.013	-0.04	0.234	0.267	0.143	0.001
	SKCM-Primary (n=103)	0.294	-0.068	0.152	0.108	0.128	0.283	0.29	0.045	-0.039
	STAD (n=415)	-0.021	0.457	-0.149	-0.112	0.025	0.019	0.043	-0.103	-0.283
	TGCT (n=150)	0.088	0.521	-0.026	0.719	0.792	-0.466	0.611	0.178	0.524
	THCA (n=509)	0.151	0.488	0.125	0.157	0.233	0.112	0.15	0.16	0.4
	THYM (n=120)	0.125	0.605	0.124	0.627	0.643	0.282	0.59	0.37	0.079
	UCEC (n=545)	0.204	0.187	0.279	0.279	0.217	0.073	0.042	0.028	0.078
	UCS (n=57)	-0.137	0.501	0.42	0.042	0.465	0.005	0.338	-0.101	-0.032
	UVM (n=80)	0.265	-0.176	0.17	-0.013	-0.01	0.075	0.238	-0.116	0.251
MES	MEOX1
	ACC (n=79)	0.273	0.046	0.025	0.262	0.309	-0.006	0.101	0.15	0.383
	BLCA (n=408)	0.086	-0.109	0.252	0.338	0.396	-0.042	-0.03	0.38	0.54
	BRCA (n=1100)	0.064	-0.224	-0.158	-0.131	0.314	0.05	0.084	0.307	0.34
	BRCA-Basal (n=191)	0.064	0.074	0.212	0.186	0.107	0.075	0.023	0.288	0.174
	BRCA-Her2 (n=82)	0.194	-0.155	-0.21	-0.329	0.153	0.03	0.187	0.165	0.199
	BRCA-LumA (n=568)	-0.027	-0.265	-0.254	-0.192	0.296	0.026	0.212	0.391	0.423
	BRCA-LumB (n=219)	-0.068	0.001	-0.214	-0.211	0.137	0.013	0.009	-0.002	0.035
	CESC (n=306)	0.087	0.069	0.224	0.187	0.088	0.044	0.111	0.192	0.357
	CHOL (n=36)	0.23	-0.093	-0.064	0.025	0.376	0.07	0.125	0.179	0.218
	COAD (n=458)	0.093	0.088	0.49	0.45	0.396	-0.016	0.184	0.508	0.703
	DLBC (n=48)	0.378	0.561	0.146	-0.37	0.219	0.074	0.094	0.281	0.481
	ESCA (n=185)	-0.052	-0.151	0.148	0.102	0.072	0.124	0.103	0.216	0.318
	GBM (n=153)	0.084	-0.011	0.029	0.259	0.263	0.071	-0.174	0.143	0.137
	HNSC (n=522)	0.01	0.041	0.115	0.142	0.099	0.076	0.183	0.127	0.329
	HNSC-HPV- (n=422)	0.08	0.095	0.119	0.179	0.1	0.032	0.122	0.125	0.326
	HNSC-HPV+ (n=98)	-0.113	-0.191	0.166	0.081	0.23	0.168	0.275	0.202	0.36
	KICH (n=66)	0.223	0.12	0.22	0.439	0.339	-0.046	0.18	0.219	0.575
	KIRC (n=533)	0.19	-0.072	0.07	0.351	0.342	0.068	-0.034	0.297	0.26
	KIRP (n=290)	0.339	0.245	-0.058	0.427	0.374	-0.093	0.076	0.439	0.164
	LGG (n=516)	0.192	0.125	0.07	0.226	0.148	0.011	-0.015	0.094	0.212
	LIHC (n=371)	0.329	0.357	0.142	0.206	0.574	0.035	0.121	0.584	0.703
	LUAD (n=515)	0.367	0.065	0.102	0.179	0.279	0.17	-0.006	0.044	0.433
	LUSC (n=501)	0.125	0.081	0.069	0.17	0.163	0.159	0.126	0.173	0.224
	MESO (n=87)	0.221	-0.102	0.039	0.408	0.499	0.009	0.168	0.342	0.401
	OV (n=303)	-0.057	-0.023	0.067	0.201	-0.014	-0.08	0.021	0.137	0.024
	PAAD (n=179)	0.238	-0.019	0.107	0.041	0.139	0.142	0.217	-0.072	0.362
	PCPG (n=181)	0.093	0.017	0.016	0.01	0.088	-0.023	0.163	0.176	0.149
	PRAD (n=498)	0.226	-0.044	0.383	0.543	0.475	-0.023	0.182	0.017	0.665
	READ (n=166)	-0.034	0.025	0.377	0.315	0.161	-0.009	0.059	0.457	0.616
	SARC (n=260)	-0.167	0.318	-0.071	-0.067	0.103	0.117	0.12	-0.18	-0.125
	SKCM (n=471)	-0.155	0.019	0.058	0.135	0.256	0.147	-0.025	-0.04	-0.126
	SKCM-Metastasis (n=368)	-0.188	0.02	0.078	0.151	0.281	0.169	-0.02	-0.029	-0.162
	SKCM-Primary (n=103)	-0.017	0.002	0.027	0.083	0.333	0.017	-0.062	-0.062	0.023
	STAD (n=415)	0.272	-0.266	0.275	0.275	0.323	0.111	-0.012	0.171	0.659
	TGCT (n=150)	0.307	0.009	0.106	0.373	0.424	-0.451	0.096	0.33	0.66
	THCA (n=509)	0.027	0.042	-0.001	0.27	0.369	-0.03	0.125	0.414	0.136
	THYM (n=120)	0.537	0.092	-0.09	0.018	0.122	0.214	-0.069	-0.076	0.002
	UCEC (n=545)	-0.101	0.023	0.058	0.213	-0.021	0.002	0.072	0.128	-0.199
	UCS (n=57)	-0.304	-0.105	0.25	0.317	0.348	-0.228	-0.002	-0.027	0.054
	UVM (n=80)	0.138	-0.097	-0.018	0.114	0.274	0.126	-0.148	-0.171	0.101
MES	MEOX2
	ACC (n=79)	0.163	0.061	-0.008	0.105	0.191	-0.17	0.04	0.063	0.251
	BLCA (n=408)	0.189	-0.168	0.515	0.584	0.442	-0.077	-0.075	0.611	0.699
	BRCA (n=1100)	0.081	-0.13	-0.018	0.103	0.359	0.006	0.07	0.365	0.434
	BRCA-Basal (n=191)	0.138	0.099	0.205	0.322	0.292	-0.051	-0.005	0.306	0.294
	BRCA-Her2 (n=82)	0.178	0.034	-0.019	-0.024	0.237	-0.069	-0.049	0.234	0.318
	BRCA-LumA (n=568)	0.025	-0.205	-0.092	0.047	0.364	0.018	0.197	0.438	0.564
	BRCA-LumB (n=219)	-0.062	0.091	0.066	0.107	0.27	0.077	-0.01	0.157	0.319
	CESC (n=306)	0.107	0.099	0.281	0.312	0.136	-0.022	0.065	0.237	0.427
	CHOL (n=36)	0.341	-0.051	-0.002	0.358	0.703	0.173	0.347	0.24	0.304
	COAD (n=458)	0.128	0.059	0.759	0.695	0.581	-0.033	0.213	0.68	0.807
	DLBC (n=48)	0.167	0.403	0.199	-0.079	0.399	0.329	-0.104	0.279	0.408
	ESCA (n=185)	-0.064	-0.107	0.391	0.404	0.184	0.208	0.067	0.357	0.546
	GBM (n=153)	0.017	0.008	0.491	0.042	0.08	-0.041	0.122	-0.081	0.324
	HNSC (n=522)	0.111	0.081	0.43	0.493	0.182	0.047	0.14	0.372	0.554
	HNSC-HPV- (n=422)	0.146	0.055	0.426	0.513	0.209	0.02	0.128	0.374	0.541
	HNSC-HPV+ (n=98)	0.059	0.207	0.46	0.445	0.097	0.118	0.197	0.374	0.626
	KICH (n=66)	0.031	0.144	0.12	0.202	0.113	-0.036	0.183	0.251	0.302
	KIRC (n=533)	-0.022	-0.056	0.122	0.184	0.311	0.067	0.045	0.381	0.251
	KIRP (n=290)	0.152	0.209	-0.048	0.356	0.354	-0.038	0.045	0.39	0.199
	LGG (n=516)	0.037	0.234	0.177	-0.004	0.136	0.036	-0.196	0.158	0.026
	LIHC (n=371)	0.098	-0.101	0.258	0.148	0.086	0.199	0.07	0.037	0.157
	LUAD (n=515)	0.371	0.107	0.267	0.445	0.345	0.114	0.018	0.13	0.525
	LUSC (n=501)	0.048	-0.039	0.453	0.665	0.278	0.087	-0.168	0.29	0.696
	MESO (n=87)	-0.076	0.017	-0.241	-0.075	-0.16	0.336	0.249	-0.118	-0.187
	OV (n=303)	0.268	-0.064	-0.004	0.65	0.532	-0.037	0.022	0.504	0.346
	PAAD (n=179)	0.253	-0.082	0.31	0.383	0.355	-0.031	0.295	0.312	0.646
	PCPG (n=181)	-0.126	0.204	-0.316	0.181	0.334	-0.022	0.185	0.561	0.483
	PRAD (n=498)	0.185	0.017	0.465	0.455	0.439	-0.025	0.082	0.043	0.57
	READ (n=166)	0.052	0.069	0.704	0.629	0.34	0.154	0.309	0.691	0.737
	SARC (n=260)	0.033	-0.205	-0.117	0.018	0.251	-0.075	0.128	0.212	0.166
	SKCM (n=471)	-0.177	-0.162	0.276	0.177	0.359	0.239	0.008	0.148	-0.091
	SKCM-Metastasis (n=368)	-0.232	-0.163	0.287	0.184	0.345	0.256	0.049	0.134	-0.105
	SKCM-Primary (n=103)	0.016	-0.055	0.117	0.181	0.314	0.219	-0.146	0.18	-0.125
	STAD (n=415)	0.271	-0.307	0.515	0.554	0.527	0.05	-0.061	0.468	0.741
	TGCT (n=150)	0.175	0.276	0.065	0.536	0.645	-0.442	0.374	0.383	0.578
	THCA (n=509)	0.275	0.028	0.297	-0.259	0.486	0.185	0.173	0.442	0.304
	THYM (n=120)	0.151	0.217	0.36	0.636	0.35	0.301	0.173	0.564	0.636
	UCEC (n=545)	0.135	-0.018	0.205	0.26	0.176	0.092	0.065	0.304	0.163
	UCS (n=57)	-0.233	-0.292	0.228	0.25	0.178	-0.182	-0.076	0.163	0.009
	UVM (n=80)	0.082	0.116	-0.026	0.071	0.117	-0.059	-0.022	0.089	-0.004
MES	AEBP1
	ACC (n=79)	0.263	0.281	0.2	0.448	0.451	-0.189	-0.068	-0.01	0.249
	BLCA (n=408)	0.322	-0.152	0.694	0.827	0.451	-0.138	-0.196	0.776	0.805
	BRCA (n=1100)	-0.006	-0.054	0.483	0.763	0.251	-0.096	0.073	0.534	0.559
	BRCA-Basal (n=191)	0.104	0.077	0.436	0.727	0.283	-0.12	0.12	0.562	0.506
	BRCA-Her2 (n=82)	0.111	0.103	0.473	0.748	0.309	0.079	-0.198	0.336	0.692
	BRCA-LumA (n=568)	-0.062	-0.112	0.548	0.789	0.29	-0.073	0.092	0.601	0.678
	BRCA-LumB (n=219)	-0.012	0.021	0.614	0.8	0.209	-0.051	0.057	0.395	0.722
	CESC (n=306)	0.114	0.08	0.596	0.675	0.293	0.077	-0.037	0.471	0.601
	CHOL (n=36)	0.168	0.02	0.153	0.482	0.684	-0.003	0.113	0.554	0.362
	COAD (n=458)	0.072	0.052	0.827	0.804	0.613	0.011	0.244	0.814	0.881
	DLBC (n=48)	-0.072	-0.237	0.193	0.633	0.025	-0.078	-0.02	0.302	0.034
	ESCA (n=185)	0.254	-0.212	0.75	0.843	0.48	0.111	0.193	0.762	0.784
	GBM (n=153)	0.458	0.103	0.151	0.227	0.039	0.211	0.073	0.118	0.343
	HNSC (n=522)	0.249	-0.033	0.643	0.805	0.376	0.019	-0.045	0.718	0.698
	HNSC-HPV- (n=422)	0.199	-0.089	0.645	0.797	0.363	0.045	0.011	0.731	0.724
	HNSC-HPV+ (n=98)	0.316	0.152	0.586	0.814	0.358	-0.012	-0.06	0.6	0.611
	KICH (n=66)	0.432	-0.102	0.347	0.585	0.648	-0.103	0.097	0.365	0.57
	KIRC (n=533)	0.316	-0.185	-0.009	0.528	0.271	0.029	0.082	0.472	0.243
	KIRP (n=290)	0.191	0.237	0.199	0.061	0.371	0.184	0.165	0.387	0.27
	LGG (n=516)	0.407	0.136	0.154	0.267	0.089	0.04	-0.177	0.24	0.419
	LIHC (n=371)	0.341	0.417	0.037	0.1	0.613	-0.014	0.014	0.642	0.75
	LUAD (n=515)	0.313	0.2	0.457	0.707	0.544	0.001	0.041	0.468	0.548
	LUSC (n=501)	0.169	0.027	0.509	0.817	0.486	0.052	-0.213	0.534	0.737
	MESO (n=87)	0.04	0.148	0.29	0.607	0.296	-0.099	-0.036	0.294	0.34
	OV (n=303)	0.283	0.05	0.074	0.835	0.533	-0.076	0.007	0.583	0.586
	PAAD (n=179)	0.234	-0.002	0.434	0.832	0.361	-0.099	0.074	0.827	0.687
	PCPG (n=181)	0.001	0.28	-0.18	0.545	0.518	-0.054	0.12	0.504	0.557
	PRAD (n=498)	0.103	-0.2	0.494	0.655	0.467	-0.02	0.267	0.013	0.741
	READ (n=166)	-0.077	0.109	0.798	0.759	0.4	0.043	0.143	0.849	0.895
	SARC (n=260)	0.055	-0.099	0.153	0.186	-0.015	-0.079	0.066	0.315	0.132
	SKCM (n=471)	0.141	0.242	0.003	0.22	-0.06	0.039	0.03	0.026	-0.041
	SKCM-Metastasis (n=368)	0.086	0.233	-0.007	0.211	-0.011	0.007	-0.013	0.063	-0.025
	SKCM-Primary (n=103)	0.29	0.184	0.249	0.314	0.082	0.156	0.169	0.003	-0.057
	STAD (n=415)	0.274	-0.201	0.642	0.724	0.618	-0.031	-0.065	0.739	0.775
	TGCT (n=150)	0.216	0.182	0.15	0.622	0.58	-0.521	0.266	0.21	0.661
	THCA (n=509)	0.192	0.037	0.109	0.389	0.52	0.065	0.089	0.682	0.253
	THYM (n=120)	-0.189	-0.48	0.07	-0.018	-0.226	-0.155	-0.272	0.111	0.452
	UCEC (n=545)	0.027	-0.156	0.223	0.482	0.234	0.001	0.071	0.415	0.154
	UCS (n=57)	0.201	-0.08	0.121	0.543	0.013	-0.074	-0.007	0.341	0.171
	UVM (n=80)	-0.095	0.381	0.022	0.169	0.434	-0.086	0.038	-0.059	0.076
ADRN	ZNF536
	ACC (n=79)	-0.34	-0.026	0.315	-0.055	-0.12	0.455	0.302	-0.215	0.171
	BLCA (n=408)	-0.266	0.088	0	-0.121	0.124	0.167	0.075	0.01	0.047
	BRCA (n=1100)	0.095	0.045	0.207	0.284	0.148	-0.028	0.049	0.249	0.259
	BRCA-Basal (n=191)	0.046	-0.028	0.068	0.229	0.177	-0.135	0.093	0.209	0.237
	BRCA-Her2 (n=82)	-0.047	0.128	0.048	0.223	0.082	-0.108	-0.055	0.177	0.104
	BRCA-LumA (n=568)	0.108	0.074	0.314	0.327	0.139	0.004	0.106	0.272	0.299
	BRCA-LumB (n=219)	0.067	0.045	0.275	0.317	-0.021	0.082	-0.056	0.142	0.262
	CESC (n=306)	0.03	0.108	0.265	0.108	0.08	0.099	0.139	0.2	0.212
	CHOL (n=36)	-0.049	-0.213	-0.005	0.19	0.227	0.358	0.208	0.216	0.103
	COAD (n=458)	0.004	0.239	0.119	0.032	0.135	0.08	0.124	0.08	0.174
	DLBC (n=48)	-0.106	0.172	0.128	-0.073	-0.09	0.113	0.253	0.16	-0.156
	ESCA (n=185)	-0.159	-0.004	0.197	0.124	0.052	0.231	0.013	0.141	0.241
	GBM (n=153)	-0.149	0.22	-0.08	0.004	0.058	0.133	0.123	-0.01	-0.314
	HNSC (n=522)	-0.056	0.041	0.231	0.195	0.057	0.213	0.252	0.188	0.267
	HNSC-HPV- (n=422)	-0.013	0.05	0.226	0.221	0.058	0.206	0.245	0.18	0.26
	HNSC-HPV+ (n=98)	-0.107	0.027	0.293	0.178	0.137	0.189	0.144	0.286	0.303
	KICH (n=66)	0.027	0.119	0.094	-0.017	-0.106	0.078	0.042	-0.052	0.032
	KIRC (n=533)	0.018	-0.042	-0.134	0.032	-0.05	0.204	0.358	0.087	-0.107
	KIRP (n=290)	0.154	0.281	0.044	0.266	0.345	-0.009	0.136	0.349	0.02
	LGG (n=516)	-0.115	0.213	-0.062	-0.201	-0.026	-0.088	-0.305	0.025	-0.148
	LIHC (n=371)	0.044	0.131	0.122	0.002	0.154	0.109	0.142	0.213	0.176
	LUAD (n=515)	0.253	0.063	0.101	0.112	0.17	0.189	0.014	-0.105	0.264
	LUSC (n=501)	0.118	0.173	0.242	0.229	0.238	0.178	0.277	0.149	0.297
	MESO (n=87)	-0.346	0.199	-0.247	-0.114	0.128	0.307	0.181	0.008	-0.119
	OV (n=303)	-0.011	0.155	0.075	0.029	0.137	0.083	-0.024	0.069	0.219
	PAAD (n=179)	0.033	-0.137	0.234	0.043	0.134	0.008	0.301	-0.096	0.322
	PCPG (n=181)	0.294	0.012	0.373	-0.075	-0.058	0.033	-0.087	-0.141	-0.062
	PRAD (n=498)	0.331	0.201	0.568	0.384	0.328	0.071	0.339	0.007	0.54
	READ (n=166)	-0.035	0.105	0.034	-0.101	0.004	0.137	0.061	0.039	0.182
	SARC (n=260)	-0.204	0.227	0.011	-0.072	0.25	-0.06	0.374	-0.018	-0.184
	SKCM (n=471)	-0.123	-0.045	0.224	0.107	0.314	0.037	0.199	0.178	0
	SKCM-Metastasis (n=368)	-0.173	-0.044	0.2	0.11	0.325	0.039	0.187	0.201	-0.005
	SKCM-Primary (n=103)	0.077	-0.003	0.298	0.102	0.343	0.035	0.243	0.094	0.012
	STAD (n=415)	0.108	-0.087	0.229	-0.004	0.201	0.425	0.165	-0.011	0.254
	TGCT (n=150)	-0.056	-0.007	0.429	0.052	0.153	-0.146	-0.206	0.537	0.343
	THCA (n=509)	-0.002	0.081	0.227	-0.626	0.102	0.146	0.096	-0.113	0.173
	THYM (n=120)	-0.294	0.146	0.494	0.624	0.351	0.069	0.212	0.601	0.443
	UCEC (n=545)	-0.101	-0.017	0.222	0.045	0.075	0.27	0.083	0.157	0.068
	UCS (n=57)	-0.388	-0.223	-0.092	0.076	0.226	-0.048	0.006	-0.008	-0.049
	UVM (n=80)	-0.12	0.351	0.582	0.349	0.369	0.271	0.271	0.424	-0.375
ADRN	PHOX2A
	ACC (n=79)	0.289	0.045	-0.061	0.065	0.175	-0.023	-0.051	0.105	0.088
	BLCA (n=408)	0.002	-0.03	0.094	0.076	0.143	0.035	-0.011	0.136	0.131
	BRCA (n=1100)	-0.064	-0.089	0.018	-0.101	0.203	0.096	-0.005	0.069	0.121
	BRCA-Basal (n=191)	-0.046	-0.081	0.111	-0.009	0.113	0.079	0.006	0.099	0.071
	BRCA-Her2 (n=82)	0.03	-0.012	0.003	-0.192	-0.009	0.107	-0.124	0.005	-0.031
	BRCA-LumA (n=568)	-0.128	-0.034	-0.045	-0.089	0.192	0.034	0.061	0.087	0.057
	BRCA-LumB (n=219)	-0.146	-0.046	0.015	-0.057	0.153	0.117	0.1	-0.055	0.081
	CESC (n=306)	-0.105	0.009	0.034	-0.066	-0.047	-0.029	0.093	0.078	0.005
	CHOL (n=36)	-0.096	0.163	-0.043	0.285	0.274	-0.221	-0.04	0.28	0.087
	COAD (n=458)	0.05	0.142	0.384	0.312	0.273	0.023	0.216	0.293	0.366
	DLBC (n=48)	0.369	0.33	-0.067	0.108	0.283	0.106	0.327	0.34	0.333
	ESCA (n=185)	-0.034	-0.133	0.305	0.313	0.158	0.125	-0.006	0.283	0.28
	GBM (n=153)	0.051	0.027	0.112	0.154	0.062	-0.081	0.05	0.191	0.091
	HNSC (n=522)	-0.151	-0.125	0.038	-0.022	0.033	0.194	0.248	0.058	0.06
	HNSC-HPV- (n=422)	-0.041	0.018	0.067	0.027	0.033	0.209	0.25	0.066	0.04
	HNSC-HPV+ (n=98)	-0.357	-0.525	-0.021	-0.083	0.155	0.1	0.07	0.075	0.147
	KICH (n=66)	0.188	-0.062	0.093	0.055	0.254	0.278	0.114	0.033	0.126
	KIRC (n=533)	-0.055	-0.017	-0.018	0.096	0.185	0.1	-0.005	0.166	0.032
	KIRP (n=290)	-0.084	0.054	-0.03	-0.035	0.088	0.134	0.084	0.148	-0.037
	LGG (n=516)	0.15	-0.028	0.007	0.141	0.019	0.105	0.076	0.078	0.209
	LIHC (n=371)	0.057	0.023	0.02	0.079	0.089	0.18	0.125	0.116	0.116
	LUAD (n=515)	-0.218	-0.011	0.093	0.007	-0.008	-0.079	0.193	0.102	-0.084
	LUSC (n=501)	-0.166	-0.032	0.137	0.067	0.082	0.148	0.036	0.106	0.1
	MESO (n=87)	-0.358	-0.097	-0.058	-0.14	-0.073	0.083	0.193	0.026	-0.244
	OV (n=303)	-0.221	0.071	0.115	-0.066	-0.069	0.118	-0.005	-0.044	-0.102
	PAAD (n=179)	0.066	-0.114	-0.031	-0.091	0.006	0.044	0.258	-0.218	0.039
	PCPG (n=181)	0.341	-0.071	0.194	-0.153	-0.224	-0.027	-0.076	-0.337	-0.226
	PRAD (n=498)	0.064	0.059	0.088	0.049	0.108	-0.028	-0.01	0.078	0.115
	READ (n=166)	-0.061	0.056	0.368	0.199	0.09	-0.091	0.255	0.198	0.284
	SARC (n=260)	-0.109	0.171	0.028	-0.085	0.039	0.182	0.058	0.106	-0.131
	SKCM (n=471)	-0.15	-0.073	0.02	0.013	0.113	0.046	0.063	0.092	-0.065
	SKCM-Metastasis (n=368)	-0.172	-0.062	0.041	0.037	0.124	0.035	0.055	0.087	-0.035
	SKCM-Primary (n=103)	-0.081	-0.143	-0.017	-0.091	0.113	0.077	0.097	0.14	-0.174
	STAD (n=415)	0.106	-0.301	0.312	0.329	0.33	0.071	0.12	0.204	0.37
	TGCT (n=150)	-0.022	-0.61	0.393	-0.587	-0.577	0.278	-0.613	0.091	-0.187
	THCA (n=509)	0.065	-0.079	0.122	-0.24	0.129	0.043	0.013	0.045	0.125
	THYM (n=120)	-0.087	0.152	0.422	0.483	0.298	0.087	0.151	0.428	0.481
	UCEC (n=545)	-0.219	-0.083	0.066	0.013	-0.041	0.16	0.052	0.035	-0.124
	UCS (n=57)	0.126	-0.085	-0.049	0.122	-0.046	-0.035	-0.092	0.037	0.084
	UVM (n=80)	-0.004	0.227	0.284	0.197	0.048	0.257	0.133	0.484	-0.271
ADRN	HAND1
	ACC (n=79)	-0.087	0.199	0.18	0.205	0.109	0.368	0.058	-0.076	0.043
	BLCA (n=408)	0.126	-0.056	0.435	0.388	0.304	0.034	0.008	0.429	0.409
	BRCA (n=1100)	-0.035	0.01	0.076	0.053	0.016	0.036	0.066	0.103	0.056
	BRCA-Basal (n=191)	0.104	0.012	0.128	0.192	0.14	-0.038	-0.009	0.155	0.108
	BRCA-Her2 (n=82)	-0.13	0.065	0.093	0.119	-0.039	-0.17	0.028	0.105	0.102
	BRCA-LumA (n=568)	-0.075	0.022	0.014	0.001	-0.004	0.029	0.118	0.1	0.045
	BRCA-LumB (n=219)	-0.003	-0.028	0.054	0.091	-0.083	0.11	0.052	0.147	0.004
	CESC (n=306)	0.053	-0.032	0.13	0.121	0.218	-0.01	-0.053	0.286	0.076
	CHOL (n=36)	0.097	0.033	-0.029	0.102	0.223	0.054	0.251	0.233	0.028
	COAD (n=458)	0.022	0.106	0.495	0.429	0.406	-0.047	0.234	0.379	0.472
	DLBC (n=48)	-0.073	0.193	0.383	-0.038	-0.078	-0.027	0.05	-0.072	0.037
	ESCA (n=185)	0.11	-0.121	0.167	0.114	0.218	0.086	-0.062	0.155	0.104
	GBM (n=153)	0.082	-0.035	0.02	0.249	0.145	0.021	-0.109	0.086	0.083
	HNSC (n=522)	0.028	-0.013	0.127	0.12	0.168	0.088	0.076	0.207	0.076
	HNSC-HPV- (n=422)	0.014	-0.01	0.13	0.126	0.184	0.108	0.089	0.202	0.064
	HNSC-HPV+ (n=98)	0.033	-0.061	0.15	0.127	0.087	0.02	0.059	0.237	0.117
	KICH (n=66)	0.114	0.157	0.325	0.039	0.244	0.137	0.04	0.017	0.194
	KIRC (n=533)	0.042	0.083	0.018	0.082	0.058	0.019	-0.012	0.012	0.058
	KIRP (n=290)	0.033	0.127	-0.063	0.169	0.142	-0.039	0.115	0.217	0.011
	LGG (n=516)	0.065	-0.019	-0.041	0.088	0.028	-0.05	-0.057	0.135	0.081
	LIHC (n=371)	0.05	-0.11	-0.061	0.015	0.049	0.132	0.037	0.148	0.073
	LUAD (n=515)	0.139	0.104	-0.045	-0.012	-0.034	0.056	0.009	-0.119	0.111
	LUSC (n=501)	-0.03	0.012	0.1	0.109	0.164	0.03	-0.001	0.122	0.09
	MESO (n=87)	-0.033	-0.127	0.008	0.148	0.143	-0.03	0.192	0.268	0.07
	OV (n=303)	0.081	-0.031	-0.034	0.305	0.208	0.01	0.11	0.288	0.151
	PAAD (n=179)	0.082	-0.081	0.07	0.015	0.149	-0.088	0.201	0.049	0.165
	PCPG (n=181)	0.177	-0.074	0.223	0.202	0.139	0.003	-0.257	-0.091	0.008
	PRAD (n=498)	-0.006	-0.059	0.121	0.244	0.206	-0.085	0.092	0.129	0.166
	READ (n=166)	-0.052	0.027	0.563	0.348	0.218	-0.043	0.32	0.345	0.366
	SARC (n=260)	-0.255	0.409	-0.05	-0.069	0.219	0.106	0.226	-0.177	-0.263
	SKCM (n=471)	0.083	-0.04	0.011	0.06	0.112	0.043	0.022	-0.002	0.02
	SKCM-Metastasis (n=368)	0.079	0.014	-0.007	0.004	0.127	0.042	-0.015	0.021	-0.032
	SKCM-Primary (n=103)	0.104	-0.257	0.044	0.257	0.029	0.055	0.17	-0.104	0.193
	STAD (n=415)	-0.048	-0.05	0.176	0.154	0.105	0.175	0.036	0.064	0.049
	TGCT (n=150)	-0.154	0.755	-0.167	0.701	0.748	-0.136	0.686	0.136	0.169
	THCA (n=509)	-0.094	-0.06	-0.06	0.035	0.051	0	-0.057	0.04	-0.098
	THYM (n=120)	0.185	-0.075	-0.114	-0.058	0.053	-0.025	0.075	-0.054	-0.04
	UCEC (n=545)	0.014	-0.022	0.133	0.111	0.146	0.022	0.162	0.157	0.064
	UCS (n=57)	0.114	-0.028	-0.202	-0.119	0.168	0.066	0.066	0.395	0.012
	UVM (n=80)	-0.026	0.183	0.123	0.142	0.025	0.104	0.238	0.308	0.123
ADRN	ASCL1
	ACC (n=79)	-0.117	0.177	0.125	0.021	0.132	0.199	0.264	-0.047	0.004
	BLCA (n=408)	0.06	-0.121	0.134	0.087	0.074	0.012	0.233	0.165	0.135
	BRCA (n=1100)	0.029	0.191	0.025	-0.082	-0.111	-0.031	0.079	0.017	-0.161
	BRCA-Basal (n=191)	0.029	0.031	-0.003	-0.011	-0.052	-0.069	0.007	-0.027	-0.09
	BRCA-Her2 (n=82)	-0.144	0.067	0.08	-0.203	0.026	0.035	0.16	0.232	0.106
	BRCA-LumA (n=568)	0.087	0.195	0.075	-0.074	-0.075	0.063	0.065	-0.025	-0.106
	BRCA-LumB (n=219)	0.028	0.116	-0.02	-0.31	0.034	-0.108	-0.011	0.082	-0.242
	CESC (n=306)	-0.103	0.072	0.255	0.098	-0.044	0.131	-0.001	0.09	0.271
	CHOL (n=36)	0.11	-0.328	-0.029	0.251	0.245	0.141	0.148	0.12	0.031
	COAD (n=458)	0.04	-0.06	0.13	0.18	0.092	0.057	0.224	0.094	0.192
	DLBC (n=48)	0.461	0.654	0.089	-0.195	0.08	0.017	0.034	0.479	0.687
	ESCA (n=185)	-0.12	-0.086	0.243	0.127	0.051	0.054	0.094	0.098	0.16
	GBM (n=153)	-0.321	0.39	0.056	-0.308	-0.114	0.139	0.654	-0.144	-0.304
	HNSC (n=522)	-0.079	0.063	0.184	0.07	-0.054	0.181	0.268	0.155	0.153
	HNSC-HPV- (n=422)	-0.033	0.109	0.184	0.082	-0.025	0.194	0.242	0.171	0.131
	HNSC-HPV+ (n=98)	-0.263	-0.171	0.206	0.051	-0.146	0.058	0.307	0.051	0.307
	KICH (n=66)	0.203	0.099	0.409	0.34	0.213	0.05	0.323	-0.023	0.269
	KIRC (n=533)	0.304	-0.055	-0.166	0.109	-0.179	0.039	0.121	-0.039	-0.078
	KIRP (n=290)	0.154	0.209	-0.066	0.232	0.187	-0.038	0.144	0.242	0.005
	LGG (n=516)	-0.199	-0.136	0.177	-0.014	0	0.108	0.592	-0.157	-0.167
	LIHC (n=371)	-0.068	-0.018	0.034	-0.104	-0.072	0.092	0.08	-0.131	-0.094
	LUAD (n=515)	-0.188	-0.047	0.26	-0.018	0.01	0.053	0.364	0.012	-0.101
	LUSC (n=501)	-0.184	0.102	0.188	0.018	-0.031	0.17	0.115	0.001	0.07
	MESO (n=87)	0.014	0.02	0.017	-0.032	-0.113	0.146	0.244	0.046	-0.11
	OV (n=303)	-0.135	0.062	0.197	-0.068	-0.002	0.178	-0.106	-0.017	0.027
	PAAD (n=179)	-0.09	-0.087	0.112	-0.276	0.005	-0.077	0.173	-0.323	0.016
	PCPG (n=181)	0.078	-0.062	0.161	-0.127	-0.117	0.008	0.21	-0.267	-0.269
	PRAD (n=498)	0.044	0.041	0.012	0.002	0.046	0.024	0.22	-0.048	-0.03
	READ (n=166)	-0.014	0.023	0.172	0.112	0.134	-0.018	0.134	0.074	0.187
	SARC (n=260)	0.076	-0.179	0.121	-0.027	-0.088	-0.024	0.063	0.084	0.136
	SKCM (n=471)	0.016	0.041	0.066	-0.02	-0.057	0.123	-0.013	0.019	-0.057
	SKCM-Metastasis (n=368)	-0.06	0.089	0.041	-0.075	-0.116	0.106	-0.01	-0.023	-0.09
	SKCM-Primary (n=103)	0.325	-0.03	0.048	0.13	-0.069	0.201	-0.002	0.116	0.026
	STAD (n=415)	-0.07	-0.049	0.122	-0.074	0.095	0.107	0.264	-0.058	0.043
	TGCT (n=150)	-0.109	0.276	0.15	0.453	0.541	-0.433	0.327	0.328	0.376
	THCA (n=509)	0.046	-0.008	-0.062	0.062	0.156	0.138	0.219	0.26	0.172
	THYM (n=120)	0.152	0.309	-0.114	-0.166	-0.009	0.215	0.018	-0.14	-0.094
	UCEC (n=545)	-0.055	-0.152	0.165	-0.067	-0.017	0.031	0.026	0.077	0.044
	UCS (n=57)	-0.086	0.116	0.04	-0.021	0.351	0.024	0.352	0.225	0.126
	UVM (n=80)	0.219	-0.131	0.316	0.214	-0.001	0.392	0.176	0.1	0.001
ADRN	KLF13
	ACC (n=79)	0.178	0.235	0.034	0.286	0.44	-0.005	0.175	-0.406	0.233
	BLCA (n=408)	0.496	-0.087	0.275	0.332	0.335	0.051	0.203	0.275	0.363
	BRCA (n=1100)	0.306	0.027	0.254	0.27	0.302	0.125	0.012	0.206	0.346
	BRCA-Basal (n=191)	0.262	0.235	0.363	0.354	0.302	0.148	0.068	0.19	0.241
	BRCA-Her2 (n=82)	0.319	0.062	0.231	0.379	-0.05	0.184	-0.064	0.178	0.354
	BRCA-LumA (n=568)	0.291	0.032	0.249	0.335	0.29	0.055	0.056	0.274	0.398
	BRCA-LumB (n=219)	0.275	0.148	0.192	0.148	0.155	0.111	0.045	0.005	0.125
	CESC (n=306)	0.364	0.223	0.13	0.158	0.229	0.049	0.067	0.078	0.065
	CHOL (n=36)	0.086	-0.068	0.295	0.4	0.433	0.502	0.358	0.123	0.188
	COAD (n=458)	0.244	0.277	0.301	0.309	0.216	0.103	0.254	0.203	0.347
	DLBC (n=48)	0.576	0.158	0.314	0.234	0.674	0.211	0.072	0.235	0.506
	ESCA (n=185)	0.309	0.24	0.031	0.098	0.102	-0.12	0.17	0.117	0.097
	GBM (n=153)	-0.023	0.332	0.307	0.18	0.257	0.259	0.484	-0.005	0.039
	HNSC (n=522)	0.379	0.313	0.195	0.296	0.323	0.083	0.094	0.218	0.258
	HNSC-HPV- (n=422)	0.396	0.331	0.19	0.287	0.324	0.037	0.114	0.239	0.259
	HNSC-HPV+ (n=98)	0.446	0.262	0.236	0.377	0.34	0.229	0.038	0.151	0.279
	KICH (n=66)	0.084	0.595	-0.094	0.091	0.041	0.159	-0.045	-0.097	0.039
	KIRC (n=533)	0.146	0.264	0.465	0.347	0.517	0.051	-0.096	0.11	0.333
	KIRP (n=290)	0.145	0.152	0.661	-0.012	0.329	0.226	-0.053	-0.009	0.326
	LGG (n=516)	-0.154	0.08	0.269	0.04	0.115	0.045	0.112	-0.053	-0.157
	LIHC (n=371)	0.127	0.383	0.408	0.386	0.41	0.209	0.063	0.182	0.292
	LUAD (n=515)	0.361	0.151	0.214	0.301	0.244	0.237	0.006	-0.057	0.322
	LUSC (n=501)	0.288	0.103	0.203	0.392	0.325	0.141	-0.036	0.135	0.397
	MESO (n=87)	0.254	0.179	0.147	0.244	0.284	-0.047	-0.08	-0.01	0.332
	OV (n=303)	0.098	0.277	0.073	0.223	0.125	0.03	0.063	0.097	0.272
	PAAD (n=179)	0.347	0.211	0.328	0.446	0.292	-0.064	0.154	0.28	0.532
	PCPG (n=181)	0.175	0.005	0.401	0.309	0.344	-0.121	0.132	-0.121	0.128
	PRAD (n=498)	0.211	0.428	0.3	0.511	0.315	0.028	0.313	0.166	0.346
	READ (n=166)	0.204	0.433	0.24	0.284	0.18	0.162	0.169	0.187	0.259
	SARC (n=260)	0.13	0.135	0.057	0.219	0.278	0.082	0.148	-0.002	0.183
	SKCM (n=471)	0.239	0.011	0.209	0.239	0.3	0.221	0.216	-0.067	0.193
	SKCM-Metastasis (n=368)	0.213	-0.01	0.169	0.197	0.324	0.228	0.175	-0.075	0.156
	SKCM-Primary (n=103)	0.346	0.164	0.335	0.394	0.223	0.208	0.374	-0.063	0.318
	STAD (n=415)	0.3	0.142	0.173	0.225	0.331	0.023	0.009	0.092	0.327
	TGCT (n=150)	0.191	-0.17	0.362	-0.134	-0.035	0.178	-0.333	0.123	0.102
	THCA (n=509)	0.232	0.49	0.075	0.102	0.224	0.069	0.09	-0.162	0.199
	THYM (n=120)	0.126	0.118	0.277	0.217	0.204	0.096	0.001	0.058	0.476
	UCEC (n=545)	0.119	0.359	0.269	0.401	0.248	0.026	0.178	0.085	-0.141
	UCS (n=57)	0.198	0.294	0.167	0.336	0.319	-0.014	0.207	-0.075	0.182
	UVM (n=80)	0.497	0.415	0.456	0.413	0.305	0.42	0.091	0.342	-0.301
ADRN	SOX11
	ACC (n=79)	0.092	0.086	0.038	0.542	0.399	0.001	0.104	-0.125	0.425
	BLCA (n=408)	0.215	-0.017	0.465	0.506	0.281	-0.071	-0.031	0.451	0.421
	BRCA (n=1100)	-0.016	0.028	0.373	0.316	0.112	0.034	0.001	0.149	0.273
	BRCA-Basal (n=191)	-0.085	-0.017	0.152	-0.034	-0.21	0.1	0.153	0.002	0.018
	BRCA-Her2 (n=82)	0.066	0.239	0.1	-0.006	0.165	-0.268	-0.188	0.102	-0.029
	BRCA-LumA (n=568)	0.042	0.098	0.48	0.596	0.175	-0.087	0.016	0.262	0.32
	BRCA-LumB (n=219)	0.018	0.065	0.434	0.484	0.224	0.02	0.047	0.227	0.354
	CESC (n=306)	0.045	0.116	0.376	0.473	0.221	0.118	-0.043	0.226	0.283
	CHOL (n=36)	0.01	0.118	-0.01	0.154	0.377	0.124	-0.011	0.274	0.025
	COAD (n=458)	0.159	0.127	0.733	0.662	0.429	0.113	0.163	0.617	0.596
	DLBC (n=48)	0.142	-0.095	0.233	0.257	0.206	0.36	0.033	-0.045	0.109
	ESCA (n=185)	0.207	0.018	0.467	0.544	0.334	0.118	0.13	0.509	0.439
	GBM (n=153)	-0.333	0.459	0.079	-0.035	0.069	0.079	0.455	0.146	-0.227
	HNSC (n=522)	0.196	0.039	0.576	0.665	0.28	-0.028	-0.084	0.57	0.46
	HNSC-HPV- (n=422)	0.108	-0.002	0.591	0.643	0.25	0.014	0.001	0.569	0.492
	HNSC-HPV+ (n=98)	0.306	0.159	0.436	0.697	0.325	-0.041	-0.092	0.501	0.32
	KICH (n=66)	0.022	0.052	0.231	0.557	0.408	0.04	0.205	0.208	0.482
	KIRC (n=533)	0.151	-0.208	0.074	0.462	0.372	0.079	0.044	0.505	0.352
	KIRP (n=290)	0.238	0.347	-0.011	0.35	0.352	0.015	0.212	0.382	0.193
	LGG (n=516)	-0.161	0.212	0.301	0.127	0.022	0.114	0.519	-0.059	-0.052
	LIHC (n=371)	0.224	0.229	0.021	0.095	0.449	0.079	0.139	0.484	0.459
	LUAD (n=515)	0.078	0.085	0.348	0.292	0.271	0.043	0.131	0.297	0.203
	LUSC (n=501)	0.041	0.049	0.349	0.337	0.335	0.076	-0.056	0.438	0.327
	MESO (n=87)	-0.252	0.172	0.107	0.121	0.214	-0.074	0.027	0.084	0.17
	OV (n=303)	-0.062	0.073	0.169	0.249	0.186	0.051	-0.066	0.353	0.353
	PAAD (n=179)	0.251	0.164	0.363	0.783	0.26	0.002	-0.088	0.763	0.401
	PCPG (n=181)	-0.149	0.087	-0.373	0.469	0.464	-0.069	0.113	0.475	0.489
	PRAD (n=498)	-0.057	0.038	0.182	0.243	0.145	-0.011	-0.013	0.091	0.109
	READ (n=166)	0.036	0.242	0.747	0.725	0.383	0.188	0.104	0.702	0.649
	SARC (n=260)	-0.195	-0.189	0.241	-0.002	0.169	-0.097	0.274	0.326	0.187
	SKCM (n=471)	-0.126	-0.22	0.271	0.282	0.407	0.167	0.181	0.227	0.041
	SKCM-Metastasis (n=368)	-0.182	-0.238	0.302	0.284	0.41	0.2	0.191	0.245	0.073
	SKCM-Primary (n=103)	0.126	-0.076	0.138	0.306	0.413	0.039	0.166	0.148	-0.069
	STAD (n=415)	0.106	0.014	0.43	0.55	0.339	0.176	-0.047	0.503	0.267
	TGCT (n=150)	-0.151	0.61	0.08	0.799	0.81	-0.431	0.664	0.165	0.338
	THCA (n=509)	0.154	0.087	-0.039	0.482	0.325	-0.001	0.038	0.361	0.223
	THYM (n=120)	-0.087	0.345	0.127	0.461	0.416	0.226	0.447	0.369	0.181
	UCEC (n=545)	-0.127	-0.059	0.222	0.303	0.129	0.132	0.136	0.21	-0.206
	UCS (n=57)	-0.271	-0.188	0.175	0.174	0.17	-0.147	-0.082	-0.118	-0.035
	UVM (n=80)	-0.08	0.432	0.582	0.577	0.338	0.382	0.386	0.527	-0.366
ADRN	GATA2
	ACC (n=79)	0.208	0.195	0.088	0.238	0.384	-0.076	0.045	-0.219	0.37
	BLCA (n=408)	-0.385	0.365	-0.221	-0.192	-0.101	0.131	-0.151	-0.269	-0.217
	BRCA (n=1100)	-0.145	0.19	0.05	0.153	-0.008	-0.144	0.285	0.223	-0.023
	BRCA-Basal (n=191)	0.105	0.103	0.187	0.35	0.188	-0.043	0.112	0.3	0.179
	BRCA-Her2 (n=82)	-0.164	0.327	0.102	0.015	0.218	-0.223	0.126	0.274	0.088
	BRCA-LumA (n=568)	-0.13	0.081	0.073	0.07	0.094	-0.003	0.348	0.228	0.151
	BRCA-LumB (n=219)	-0.215	0.249	0.118	0.066	0.153	-0.104	0.245	0.235	-0.017
	CESC (n=306)	-0.104	0.189	0.227	0.153	0.234	0.103	-0.067	0.025	0.202
	CHOL (n=36)	0.132	0.27	0.295	0.348	0.488	0.296	0.089	0.342	0.346
	COAD (n=458)	0.159	0.008	0.198	0.144	0.235	0.055	0.082	0.135	0.253
	DLBC (n=48)	0.467	0.488	0.406	0.136	0.526	0.232	0.01	0.448	0.549
	ESCA (n=185)	0.067	-0.028	0.158	0.189	0.041	0.192	-0.053	0.138	0.288
	GBM (n=153)	-0.31	0.171	-0.02	0.122	0.152	0.082	0.142	0.04	-0.164
	HNSC (n=522)	0.259	0.114	0.192	0.237	0.217	-0.015	0.104	0.232	0.226
	HNSC-HPV- (n=422)	0.178	0.102	0.17	0.186	0.149	0.029	0.182	0.211	0.211
	HNSC-HPV+ (n=98)	0.46	0.133	0.313	0.408	0.423	-0.145	-0.047	0.296	0.336
	KICH (n=66)	0.076	0.444	0.024	0.067	-0.221	0.112	0.163	-0.114	0.021
	KIRC (n=533)	-0.064	0.041	0.062	0.227	0.464	0.106	-0.04	0.355	0.176
	KIRP (n=290)	0.404	0.32	0.084	0.068	0.423	0.16	0.284	0.359	0.108
	LGG (n=516)	0.081	-0.095	-0.127	0.115	0.196	0.013	0.197	-0.037	-0.033
	LIHC (n=371)	0.307	0.263	0.08	0.142	0.521	0.131	0.016	0.431	0.574
	LUAD (n=515)	-0.013	0.04	0.149	0.121	0.109	0.173	0.117	-0.01	0.194
	LUSC (n=501)	0.059	0.104	0.082	0.172	0.213	0.182	-0.004	0.016	0.165
	MESO (n=87)	0.324	0.008	0.253	0.422	0.646	-0.226	0.005	0.294	0.466
	OV (n=303)	0.059	0.181	0.095	0.294	0.333	0.058	-0.041	0.245	0.366
	PAAD (n=179)	0.196	-0.144	0.126	0.139	0.178	-0.123	0.162	0.121	0.333
	PCPG (n=181)	0.289	-0.121	0.337	-0.107	-0.047	0.053	-0.04	-0.297	-0.283
	PRAD (n=498)	-0.008	0.258	0.046	0.148	0.086	-0.021	0.042	0.229	-0.064
	READ (n=166)	0.253	-0.05	0.015	0.068	0.113	0.074	0.071	0.121	0.172
	SARC (n=260)	-0.165	0.238	0.118	0.059	0.238	0.014	0.158	-0.004	-0.083
	SKCM (n=471)	-0.017	-0.115	0.132	0.028	0.366	0.02	0.053	0.068	-0.085
	SKCM-Metastasis (n=368)	-0.03	-0.098	0.135	0.03	0.362	0.079	0.067	0.102	-0.117
	SKCM-Primary (n=103)	0.013	-0.149	0.093	0.015	0.411	-0.201	0.004	-0.08	-0.012
	STAD (n=415)	0.195	-0.079	0.203	0.149	0.334	0.003	-0.011	0.157	0.38
	TGCT (n=150)	-0.058	0.645	-0.098	0.794	0.811	-0.424	0.65	0.201	0.373
	THCA (n=509)	0.239	0.111	0.389	-0.45	0.377	0.242	0.139	0.149	0.279
	THYM (n=120)	-0.042	0.554	0.405	0.749	0.593	0.319	0.366	0.557	0.538
	UCEC (n=545)	-0.015	0.078	0.121	-0.036	-0.012	0.096	-0.206	0.187	0.098
	UCS (n=57)	0.123	0.337	0.035	0.132	0.257	0.106	0.344	0.156	0.169
	UVM (n=80)	-0.128	0.297	0.387	0.523	0.589	0.187	0.28	0.293	-0.286
ADRN	GATA3
	ACC (n=79)	-0.15	0.034	0.353	0.164	0.155	0.233	0.216	-0.351	0.392
	BLCA (n=408)	-0.633	0.382	-0.263	-0.4	-0.283	0.081	0.005	-0.318	-0.445
	BRCA (n=1100)	0.076	0.212	-0.091	0.005	-0.13	-0.05	-0.025	-0.129	-0.354
	BRCA-Basal (n=191)	0.039	0.126	-0.206	0.019	-0.046	0.141	-0.076	-0.185	-0.146
	BRCA-Her2 (n=82)	-0.258	0.291	0.251	0.198	0.107	-0.076	0.208	0.239	-0.011
	BRCA-LumA (n=568)	0.22	0.174	0.003	-0.078	-0.038	0.166	-0.133	-0.325	-0.399
	BRCA-LumB (n=219)	0.151	0.163	-0.157	-0.281	0.027	0.061	-0.271	-0.062	-0.287
	CESC (n=306)	0.109	0.033	0.024	0.188	0.097	0.039	-0.189	0.066	0.158
	CHOL (n=36)	0.253	-0.057	-0.028	-0.044	0.068	-0.199	0.112	0.246	0.213
	COAD (n=458)	0.133	-0.01	0.38	0.399	0.357	0.113	0.214	0.438	0.616
	DLBC (n=48)	0.464	0.618	0.138	-0.313	0.243	0.185	0.051	0.41	0.614
	ESCA (n=185)	0.097	-0.189	0.248	0.267	0.19	0.267	-0.176	0.29	0.382
	GBM (n=153)	0.168	-0.028	0.067	0.22	0.084	0.101	-0.104	0.09	0.268
	HNSC (n=522)	0.073	-0.1	0.182	0.249	0.238	0.074	-0.147	0.269	0.406
	HNSC-HPV- (n=422)	0.109	-0.077	0.192	0.267	0.276	0.037	-0.183	0.285	0.383
	HNSC-HPV+ (n=98)	0.002	-0.182	0.161	0.194	0.098	0.247	0.047	0.202	0.545
	KICH (n=66)	-0.154	0.233	-0.267	-0.281	-0.134	-0.039	-0.029	-0.01	-0.095
	KIRC (n=533)	0.314	0.022	-0.23	0.15	0.057	0.116	0.216	0.147	-0.01
	KIRP (n=290)	0.487	0.32	-0.162	0.355	0.449	-0.106	0.125	0.489	0.122
	LGG (n=516)	0.412	0.144	0.126	0.396	0.099	-0.015	0.028	0.295	0.499
	LIHC (n=371)	0.478	0.303	0.109	0.187	0.454	0.013	0.166	0.462	0.629
	LUAD (n=515)	0.403	0.104	0.153	0.351	0.206	0.162	0.017	0.274	0.454
	LUSC (n=501)	-0.08	-0.101	0.23	0.442	0.344	0.168	-0.425	0.305	0.436
	MESO (n=87)	0.286	0.088	0.259	0.265	0.156	-0.253	-0.109	0.188	0.272
	OV (n=303)	0.384	0.108	-0.024	0.503	0.232	-0.045	0.129	0.315	0.223
	PAAD (n=179)	0.321	0.201	0.27	0.345	0.272	-0.037	-0.095	0.297	0.296
	PCPG (n=181)	0.333	-0.095	0.299	-0.156	-0.254	0.162	0.042	-0.26	-0.069
	PRAD (n=498)	0.277	0.087	0.254	0.264	0.23	0.093	0.587	-0.087	0.357
	READ (n=166)	0.095	0.026	0.396	0.413	0.189	0.07	0.244	0.434	0.535
	SARC (n=260)	0.156	-0.051	0.094	-0.002	0.253	-0.035	0.028	0.174	0.192
	SKCM (n=471)	-0.084	0.048	0.016	0.093	0.143	0.014	-0.07	0.003	-0.191
	SKCM-Metastasis (n=368)	-0.08	0.042	0.047	0.139	0.169	0.039	-0.103	0.016	-0.208
	SKCM-Primary (n=103)	-0.09	0.112	-0.1	-0.061	0.032	-0.038	0.052	-0.05	-0.139
	STAD (n=415)	0.143	-0.202	0.226	0.239	0.278	0.053	0.139	0.216	0.463
	TGCT (n=150)	0.272	0.228	0.225	0.636	0.491	-0.54	0.276	0.141	0.45
	THCA (n=509)	0.08	0.381	0.023	0.405	0.174	-0.077	0.083	0.118	0.203
	THYM (n=120)	-0.118	-0.405	-0.066	-0.217	-0.341	-0.219	-0.333	-0.112	0.408
	UCEC (n=545)	0.115	-0.011	0.101	0.276	0.119	-0.005	0.056	0.047	0.021
	UCS (n=57)	0.006	0.232	0.385	0.117	0.097	0.224	0.195	-0.04	0.292
	UVM (n=80)	-0.03	0.362	0.359	0.483	0.396	0.322	0.179	0.589	-0.333
ADRN	KLF7
	ACC (n=79)	0.241	0.226	-0.052	0.451	0.43	0.037	0.077	0.003	0.301
	BLCA (n=408)	0.508	0.112	0.309	0.363	0.335	-0.06	0.148	0.301	0.289
	BRCA (n=1100)	0.281	0.145	0.41	0.488	0.329	0.046	0.034	0.285	0.339
	BRCA-Basal (n=191)	0.413	0.345	0.472	0.555	0.295	0.028	0.11	0.249	0.276
	BRCA-Her2 (n=82)	0.355	0.355	0.313	0.445	0.128	0.019	-0.192	0.079	0.196
	BRCA-LumA (n=568)	0.268	0.086	0.415	0.49	0.412	0.069	0.075	0.344	0.396
	BRCA-LumB (n=219)	0.179	0.238	0.408	0.454	0.338	0.044	0.002	0.168	0.37
	CESC (n=306)	0.473	0.362	0.213	0.375	0.357	-0.02	0.033	0.208	0.212
	CHOL (n=36)	0.186	0.076	0.224	0.546	0.439	0.094	0.407	0.477	0.508
	COAD (n=458)	0.015	0.423	0.379	0.395	0.362	0.119	0.128	0.339	0.364
	DLBC (n=48)	0.584	0.393	0.279	0.365	0.448	0.24	0.081	0.554	0.651
	ESCA (n=185)	0.577	0.054	0.44	0.405	0.483	-0.092	0.293	0.471	0.343
	GBM (n=153)	0.142	0.208	0.418	0.294	0.259	0.182	0.321	0.04	0.25
	HNSC (n=522)	0.598	0.274	0.285	0.421	0.426	-0.086	-0.169	0.27	0.294
	HNSC-HPV- (n=422)	0.548	0.235	0.285	0.386	0.425	-0.072	-0.082	0.27	0.327
	HNSC-HPV+ (n=98)	0.723	0.42	0.286	0.477	0.359	-0.018	-0.202	0.193	0.193
	KICH (n=66)	0.185	0.496	0.124	0.369	0.399	-0.121	-0.06	0.051	0.215
	KIRC (n=533)	0.124	0.202	0.502	0.326	0.481	0.07	-0.066	0.087	0.304
	KIRP (n=290)	0.229	0.403	0.484	0.258	0.566	0.11	0.095	0.251	0.293
	LGG (n=516)	0.043	0.056	0.471	0.263	0.263	-0.032	0.181	0.022	-0.047
	LIHC (n=371)	0.451	0.381	0.302	0.387	0.637	0.195	0.142	0.452	0.583
	LUAD (n=515)	0.248	0.388	0.313	0.513	0.246	0.026	0.042	0.173	0.308
	LUSC (n=501)	0.361	0.119	0.292	0.523	0.378	0.053	-0.238	0.288	0.433
	MESO (n=87)	0.375	0.096	0.371	0.467	0.434	-0.145	-0.112	0.166	0.517
	OV (n=303)	0.246	0.294	-0.001	0.337	0.227	-0.001	0.066	0.272	0.409
	PAAD (n=179)	0.602	0.478	0.338	0.562	0.307	-0.032	0.062	0.355	0.338
	PCPG (n=181)	0.441	0.06	0.58	0.389	0.33	-0.075	0.014	-0.16	0.185
	PRAD (n=498)	0.401	0.423	0.357	0.591	0.486	0.187	0.259	-0.028	0.45
	READ (n=166)	0.199	0.454	0.475	0.499	0.253	0.129	0.085	0.397	0.428
	SARC (n=260)	0.15	0.105	0.145	0.397	0.222	0.087	0.088	0.006	0.112
	SKCM (n=471)	0.113	-0.009	0.293	0.316	0.386	0.092	0.194	0.108	0.142
	SKCM-Metastasis (n=368)	0.067	0.01	0.252	0.284	0.34	0.103	0.178	0.094	0.11
	SKCM-Primary (n=103)	0.388	0.086	0.385	0.459	0.349	0.074	0.367	0.047	0.234
	STAD (n=415)	0.275	0.009	0.439	0.422	0.455	0.172	0.044	0.3	0.525
	TGCT (n=150)	0.09	-0.313	0.524	-0.249	-0.184	0.188	-0.499	0.208	-0.016
	THCA (n=509)	0.375	0.539	0.151	0.273	0.506	0.102	0.146	0.163	0.325
	THYM (n=120)	0.327	0.43	0.2	0.519	0.525	0.314	0.37	0.317	0.44
	UCEC (n=545)	0.261	0.32	0.258	0.425	0.305	0.106	0.06	0.18	0.129
	UCS (n=57)	0.084	0.178	0.142	0.499	0.349	-0.095	0.181	0.01	0.288
	UVM (n=80)	0.532	0.179	0.319	0.237	0.13	0.357	0.122	0.193	-0.121
ADRN	EYA1
	ACC (n=79)	0.084	0.203	-0.024	0.435	0.413	-0.082	0.099	-0.106	0.311
	BLCA (n=408)	0.206	-0.101	0.531	0.499	0.337	0.022	0.029	0.6	0.504
	BRCA (n=1100)	-0.05	0.037	0.034	0.068	0.105	-0.008	0.171	0.136	0.054
	BRCA-Basal (n=191)	-0.048	-0.113	0.081	0.066	-0.059	-0.088	0.134	0.245	0.037
	BRCA-Her2 (n=82)	0.105	0.035	0.137	0.251	0.184	-0.081	0.141	0.295	0.307
	BRCA-LumA (n=568)	-0.059	0.053	-0.029	0.028	0.158	0.023	0.196	0.082	0.089
	BRCA-LumB (n=219)	-0.171	0.117	0.172	0.085	0.169	-0.011	0.213	0.096	0.018
	CESC (n=306)	0.026	0.155	0.362	0.255	0.132	0.143	0.139	0.203	0.35
	CHOL (n=36)	0.326	-0.007	0.033	0.099	0.143	-0.012	0.193	-0.02	-0.01
	COAD (n=458)	-0.047	0.182	0.124	0.161	0.212	0.12	-0.058	0.102	0.097
	DLBC (n=48)	0.206	-0.08	-0.04	0.236	0.153	0.231	0.114	0.304	0.189
	ESCA (n=185)	0.309	-0.095	0.336	0.279	0.199	0.149	0.266	0.397	0.262
	GBM (n=153)	-0.333	0.238	-0.237	-0.058	0.009	0.118	0.129	0.196	-0.358
	HNSC (n=522)	0.092	-0.002	0.4	0.423	0.228	0.124	0.182	0.379	0.379
	HNSC-HPV- (n=422)	0.098	-0.028	0.425	0.479	0.238	0.133	0.19	0.384	0.421
	HNSC-HPV+ (n=98)	0.1	0.04	0.325	0.254	0.225	0.063	0.131	0.38	0.224
	KICH (n=66)	0.051	-0.085	0.253	0.076	0.056	0.096	0.466	0.331	0.267
	KIRC (n=533)	0.149	-0.156	0.062	0.155	0.089	-0.009	0.184	0.145	0.235
	KIRP (n=290)	-0.099	0.049	0.414	-0.15	0.078	0.286	-0.019	0.039	0.186
	LGG (n=516)	-0.271	0.188	0.164	-0.146	-0.072	0.089	0.189	-0.144	-0.358
	LIHC (n=371)	0.087	0.06	0.179	0.192	0.14	0.076	0.214	0.111	0.144
	LUAD (n=515)	0.067	0.101	0.051	0.084	0.05	0.148	0.143	0.065	0.175
	LUSC (n=501)	0.137	0.152	0.246	0.157	0.095	0.097	0.171	0.154	0.097
	MESO (n=87)	-0.157	0.039	-0.029	0.133	0.257	0.125	0.229	0.174	0.116
	OV (n=303)	-0.014	0.037	0.01	-0.071	0.065	0.063	0.064	0.208	0.08
	PAAD (n=179)	0.089	0.021	0.266	0.32	0.163	-0.176	0.104	0.293	0.299
	PCPG (n=181)	-0.075	0.014	0.057	0.302	0.229	-0.084	-0.177	0.064	0.182
	PRAD (n=498)	0.379	0.114	0.421	0.487	0.348	0.087	0.341	-0.075	0.558
	READ (n=166)	0.163	0.249	0.272	0.294	0.227	0.146	0.047	0.165	0.176
	SARC (n=260)	-0.26	0.322	0.065	0.028	0.04	0.072	0.229	0.02	-0.042
	SKCM (n=471)	-0.149	-0.044	0.192	0.066	0.003	0.138	0.067	0.174	-0.226
	SKCM-Metastasis (n=368)	-0.193	-0.034	0.13	0.057	-0.081	0.115	0.029	0.135	-0.262
	SKCM-Primary (n=103)	0.049	0.081	0.336	0.082	0.179	0.244	0.268	0.28	-0.139
	STAD (n=415)	0.144	-0.128	0.355	0.336	0.281	0.224	-0.009	0.279	0.4
	TGCT (n=150)	-0.145	0.198	0.365	0.373	0.444	-0.202	0.177	0.559	0.341
	THCA (n=509)	0.145	0.036	0.084	-0.159	0.228	0.124	0.16	0.39	0.234
	THYM (n=120)	0.057	0.532	0.279	0.554	0.436	0.375	0.336	0.361	0.367
	UCEC (n=545)	0.028	0.123	0.262	0.032	0.142	0.084	0.222	0.196	0.33
	UCS (n=57)	-0.135	-0.055	0.067	0.099	0.143	0.221	0.179	-0.027	0.067
	UVM (n=80)	0.141	0.18	0.24	0.237	0.422	s	0.206	0.255	-0.079
ADRN	TFAP2B
	ACC (n=79)	0.028	0.084	0.179	0.071	0.05	-0.1	-0.11	-0.026	-0.087
	BLCA (n=408)	-0.325	0.192	-0.204	-0.356	-0.168	0.221	0.214	-0.238	-0.28
	BRCA (n=1100)	0.112	-0.233	0.016	0.159	0.1	0.003	-0.014	0.155	0.102
	BRCA-Basal (n=191)	0.085	0.025	0.013	-0.033	0.075	0.096	0.121	0.043	-0.079
	BRCA-Her2 (n=82)	0.215	-0.009	0.167	0.005	-0.143	0.071	-0.103	-0.017	-0.011
	BRCA-LumA (n=568)	0.177	-0.398	0.004	0.111	0.263	0.083	-0.087	0.231	0.254
	BRCA-LumB (n=219)	0.077	-0.259	0.049	0.252	-0.083	0.07	0.043	-0.07	0.084
	CESC (n=306)	-0.079	0.075	0.1	0.037	-0.059	0.093	0.383	0.201	0.091
	CHOL (n=36)	-0.083	0.078	-0.125	0.209	0.325	0.156	0.191	0.15	0.257
	COAD (n=458)	0.005	-0.021	0.083	0.043	0.062	0.122	0.065	0.04	0.09
	DLBC (n=48)	-0.005	0.038	0.102	-0.046	-0.165	-0.015	-0.153	0.028	-0.012
	ESCA (n=185)	0.045	-0.022	0.145	0.021	-0.008	0.243	0.377	0.145	0.011
	GBM (n=153)	-0.053	0.207	-0.067	-0.014	-0.04	0.075	0.198	0.086	-0.164
	HNSC (n=522)	-0.166	0.077	0.043	-0.049	-0.028	0.224	0.357	0.049	0.029
	HNSC-HPV- (n=422)	-0.169	0.077	0.035	-0.017	0.006	0.23	0.332	0.03	0.045
	HNSC-HPV+ (n=98)	-0.025	0.111	0.134	-0.093	-0.089	0.131	0.298	0.207	-0.069
	KICH (n=66)	-0.114	-0.164	0.033	-0.104	0.057	-0.13	0.06	-0.001	-0.159
	KIRC (n=533)	0.062	0.002	-0.131	0.087	0.085	0.085	0.269	0.168	0.006
	KIRP (n=290)	0.094	0.254	-0.082	0.223	0.336	-0.028	0.157	0.351	0.02
	LGG (n=516)	0.077	-0.01	0.12	0.174	0.161	0.023	-0.058	0.33	0.069
	LIHC (n=371)	0.029	-0.016	-0.001	-0.082	0.123	0.105	0.13	0.127	0.048
	LUAD (n=515)	0.014	0	0.19	0.061	0.079	0.079	0.308	0.027	0.076
	LUSC (n=501)	-0.166	0.218	0.16	-0.037	-0.098	0.176	0.288	0.122	-0.027
	MESO (n=87)	-0.056	-0.095	0.094	0.145	0.372	-0.12	0.393	0.212	0.252
	OV (n=303)	0.059	-0.023	-0.015	0.02	0.08	0.018	0.077	0.039	0.035
	PAAD (n=179)	-0.029	-0.106	0.063	-0.043	-0.027	-0.06	0.031	-0.011	-0.041
	PCPG (n=181)	0.416	-0.192	0.53	-0.016	-0.154	0.047	-0.063	-0.497	-0.094
	PRAD (n=498)	0.002	-0.059	0.12	0.132	0.168	0.035	0.024	-0.019	0.17
	READ (n=166)	0.041	0.246	0.13	0.059	0.119	0.048	0.164	0.048	0.135
	SARC (n=260)	-0.047	0.125	0.099	-0.004	0.206	0.002	0.228	0.105	0.123
	SKCM (n=471)	-0.072	-0.196	0.18	0.143	0.102	0.163	0.254	0.208	-0.026
	SKCM-Metastasis (n=368)	-0.095	-0.269	0.273	0.152	0.177	0.141	0.248	0.265	0.018
	SKCM-Primary (n=103)	0.022	-0.104	0.098	0.185	0.267	0.306	0.322	0.155	-0.118
	STAD (n=415)	0.018	-0.015	-0.002	-0.055	0.027	0.265	0.108	0.028	-0.068
	TGCT (n=150)	-0.205	0.611	-0.198	0.474	0.579	-0.112	0.657	0.189	0.185
	THCA (n=509)	-0.063	-0.078	0.019	0.004	0.017	-0.048	0.032	0.042	-0.018
	THYM (n=120)	0.203	0.001	0.074	0.228	0.209	0.018	0.318	0.184	-0.034
	UCEC (n=545)	0.144	0.13	0.005	0.029	0.175	0.126	0.009	0.049	0.097
	UCS (n=57)	-0.001	0.466	0.268	0.183	0.494	0.098	0.32	0.01	0.199
	UVM (n=80)	0.022	-0.011	0.471	0.139	0.172	0.242	0.607	-0.086	-0.017
ADRN	ISL1
	ACC (n=79)	-0.251	0.001	0.274	0.221	0.128	0.193	0.131	-0.069	0.229
	BLCA (n=408)	0.063	-0.032	0.237	0.154	0.257	0.038	0.115	0.296	0.262
	BRCA (n=1100)	0.066	-0.03	0.173	0.172	0.217	0.031	0.075	0.211	0.215
	BRCA-Basal (n=191)	0.135	0.041	0.336	0.199	0.036	-0.141	0.315	0.215	0.112
	BRCA-Her2 (n=82)	0.135	-0.015	0.09	0.117	0.133	0.271	0.004	0.025	0.18
	BRCA-LumA (n=568)	0.046	-0.002	0.132	0.181	0.226	0.048	0.016	0.19	0.212
	BRCA-LumB (n=219)	-0.056	0.036	0.181	0.194	0.224	0.053	0.142	0.14	0.109
	CESC (n=306)	0.018	0.135	0.157	0.031	0.118	0.113	0.248	0.121	0.126
	CHOL (n=36)	0.306	0.098	-0.177	-0.234	-0.065	0.067	0.206	0.042	0.248
	COAD (n=458)	0.191	-0.073	0.134	0.104	0.111	-0.006	0.095	0.095	0.148
	DLBC (n=48)	-0.005	0.117	0.05	0.121	-0.021	-0.038	0.165	0.201	0.13
	ESCA (n=185)	-0.409	0.126	-0.183	-0.232	-0.117	0.087	-0.338	-0.147	-0.076
	GBM (n=153)	-0.107	0.015	-0.124	-0.045	-0.01	-0.143	0.04	0.201	-0.07
	HNSC (n=522)	-0.094	-0.059	0.112	-0.027	0.034	0.153	0.268	0.121	-0.001
	HNSC-HPV- (n=422)	0.022	0.031	0.133	0.028	0.03	0.139	0.243	0.146	-0.032
	HNSC-HPV+ (n=98)	-0.278	-0.35	0.113	-0.071	0.235	0.113	0.093	0.123	0.117
	KICH (n=66)	0.199	0.186	0.028	-0.119	0.128	0.103	-0.148	0.116	0.049
	KIRC (n=533)	0.129	-0.082	-0.049	0.043	-0.018	0.107	0.139	0.146	-0.004
	KIRP (n=290)	0.231	0.248	-0.007	0.259	0.246	-0.058	0.054	0.298	0.218
	LGG (n=516)	0.072	0.005	0.041	0.067	-0.037	0.008	-0.006	0.177	0.136
	LIHC (n=371)	0.084	-0.053	0.014	0.071	0.041	0.044	0.204	0.101	0.083
	LUAD (n=515)	0.161	0.044	0.221	0.093	0.145	0.118	0.285	0.193	0.118
	LUSC (n=501)	-0.072	-0.022	0.321	0.165	0.192	0.12	-0.08	0.285	0.182
	MESO (n=87)	0.066	0.055	0.392	0.4	0.216	-0.06	0.126	0.425	0.251
	OV (n=303)	0.11	-0.014	0.03	0.514	0.324	-0.067	-0.012	0.395	0.301
	PAAD (n=179)	0.028	0.072	0.256	-0.129	-0.033	0	0.178	-0.231	0.105
	PCPG (n=181)	0.317	-0.011	0.091	0.143	0.032	0.003	-0.009	0.016	0.178
	PRAD (n=498)	0.296	0.092	0.481	0.504	0.324	0.088	0.526	-0.032	0.62
	READ (n=166)	0.102	-0.045	0.123	-0.003	0.086	0.116	0.19	0.013	0.112
	SARC (n=260)	-0.062	-0.134	0.163	-0.147	0.029	0.076	0.194	0.089	-0.07
	SKCM (n=471)	0.173	-0.115	0.222	-0.061	-0.019	0.073	0.297	0.17	0.016
	SKCM-Metastasis (n=368)	0.189	-0.138	0.235	-0.046	-0.025	0.078	0.296	0.168	0.051
	SKCM-Primary (n=103)	0.068	-0.005	0.192	-0.118	0.038	0.064	0.317	0.207	-0.102
	STAD (n=415)	0.186	-0.219	0.318	0.253	0.33	0.137	0.042	0.179	0.474
	TGCT (n=150)	-0.221	0.553	0.235	0.741	0.689	-0.427	0.449	0.326	0.235
	THCA (n=509)	-0.151	0.199	0.027	-0.081	0.068	0.033	0.081	0.069	0.024
	THYM (n=120)	0.275	0.387	0.024	-0.074	0.071	0.264	-0.126	-0.17	-0.048
	UCEC (n=545)	0.084	0.028	0.14	0.126	0.14	0.049	0.15	0.139	-0.075
	UCS (n=57)	-0.068	-0.218	-0.073	0.044	0.108	-0.232	0.089	-0.094	0.14
	UVM (n=80)	0.142	0.195	0.45	0.25	0.151	0.201	0.461	0.399	-0.031
ADRN	HEY1
	ACC (n=79)	0.152	-0.037	-0.017	0.259	0.361	-0.075	0.051	-0.194	0.306
	BLCA (n=408)	-0.117	0.101	0.106	0.039	0.209	0.103	0.177	0.036	0.023
	BRCA (n=1100)	-0.018	0.031	0.227	0.181	0.387	-0.041	0.108	0.281	0.298
	BRCA-Basal (n=191)	0.042	-0.157	0.243	0.14	0.293	-0.003	0.187	0.222	0.228
	BRCA-Her2 (n=82)	0.079	0.328	0.41	0.358	0.332	-0.19	0.009	0.18	0.301
	BRCA-LumA (n=568)	-0.044	0.107	0.214	0.177	0.425	-0.039	0.091	0.301	0.321
	BRCA-LumB (n=219)	-0.147	0.127	0.344	0.216	0.33	-0.007	0.209	0.211	0.302
	CESC (n=306)	0.029	0.132	0.133	0.134	0.186	0.102	0.451	0.153	0.19
	CHOL (n=36)	0.133	-0.012	0.061	0.468	0.547	0.249	0.21	0.495	0.197
	COAD (n=458)	0.187	0.258	0.513	0.463	0.347	0.048	0.298	0.429	0.535
	DLBC (n=48)	0.371	0.494	0.399	0.047	0.285	0.171	0.256	0.408	0.509
	ESCA (n=185)	0.322	-0.081	0.496	0.471	0.357	0.075	0.599	0.471	0.371
	GBM (n=153)	-0.224	0.118	0.158	0.022	0.028	0.008	0.356	0.133	-0.058
	HNSC (n=522)	0.108	0.01	0.361	0.401	0.237	0.136	0.533	0.328	0.376
	HNSC-HPV- (n=422)	0.153	0.027	0.388	0.458	0.232	0.16	0.567	0.345	0.41
	HNSC-HPV+ (n=98)	-0.011	-0.077	0.27	0.216	0.324	0.014	0.273	0.278	0.219
	KICH (n=66)	-0.084	0.467	-0.212	0.145	-0.035	0.119	0.134	-0.126	0.101
	KIRC (n=533)	-0.028	0.01	0.183	0.3	0.485	0.063	-0.103	0.41	0.343
	KIRP (n=290)	0	0.318	0.135	0.034	0.346	0.108	0.228	0.306	-0.049
	LGG (n=516)	-0.222	0.059	0.109	-0.011	-0.076	0.185	0.357	-0.223	-0.352
	LIHC (n=371)	0.135	0.169	0.167	0.165	0.43	0.122	0.084	0.326	0.4
	LUAD (n=515)	0.005	0.062	0.163	0.116	0.175	0.095	0.148	-0.073	0.058
	LUSC (n=501)	0.219	0.244	0.057	-0.066	0.065	0.024	0.598	0.039	-0.088
	MESO (n=87)	0.127	-0.197	0.104	0.441	0.73	-0.16	0.132	0.466	0.45
	OV (n=303)	0.136	0.059	0.146	0.161	0.311	0.025	0.061	0.256	0.255
	PAAD (n=179)	0.069	-0.073	0.412	0.378	0.181	-0.127	0.236	0.359	0.487
	PCPG (n=181)	0.433	0.157	0.179	0.272	0.174	-0.096	-0.243	-0.157	0.302
	PRAD (n=498)	-0.022	-0.068	0.359	0.42	0.372	-0.013	0.177	-0.034	0.531
	READ (n=166)	0	0.195	0.565	0.539	0.406	0.144	0.281	0.476	0.497
	SARC (n=260)	-0.136	-0.199	0.018	-0.004	0.218	-0.097	0.216	0.124	0.214
	SKCM (n=471)	-0.134	0.075	0.068	0.113	0.136	-0.015	-0.033	0.255	-0.071
	SKCM-Metastasis (n=368)	-0.144	0.089	0.045	0.122	0.108	-0.005	-0.031	0.245	-0.067
	SKCM-Primary (n=103)	-0.103	0.052	0.136	0.063	0.154	-0.049	0.003	0.247	-0.069
	STAD (n=415)	0.095	-0.135	0.49	0.602	0.527	0.002	0.149	0.431	0.523
	TGCT (n=150)	-0.098	0.439	0.127	0.616	0.688	-0.319	0.429	0.328	0.38
	THCA (n=509)	0.334	0.031	0.367	-0.503	0.324	0.281	0.118	0.166	0.381
	THYM (n=120)	-0.341	0.202	0.605	0.627	0.308	0.008	0.251	0.533	0.343
	UCEC (n=545)	0.099	0.109	0.134	0.072	0.238	0.119	0.255	0.167	0.399
	UCS (n=57)	0.036	0.038	-0.132	0.163	0.216	0.13	0.271	-0.127	-0.121
	UVM (n=80)	0.244	0.13	0.396	0.365	0.29	0.275	0.118	0.429	-0.263
ADRN	SIX3
	ACC (n=79)	-0.079	0.069	0.125	0.258	0.233	0.143	0.012	-0.281	0.043
	BLCA (n=408)	-0.358	0.038	-0.005	-0.149	-0.078	0.043	0.138	-0.037	-0.106
	BRCA (n=1100)	0.011	-0.116	0.107	0.104	0.234	0.049	0.037	0.043	0.258
	BRCA-Basal (n=191)	0.111	0.143	0.16	0.033	0.273	0.002	-0.079	-0.069	0.135
	BRCA-Her2 (n=82)	0.094	0.006	0.031	0.148	0.042	-0.157	0.157	-0.116	0.01
	BRCA-LumA (n=568)	-0.089	-0.104	0.063	0.189	0.163	-0.022	0.146	0.151	0.228
	BRCA-LumB (n=219)	-0.034	-0.05	0.102	0.286	0.133	-0.074	0.095	0.016	0.164
	CESC (n=306)	-0.181	0.108	0.106	-0.019	-0.062	0.166	0.196	0.03	-0.021
	CHOL (n=36)	0.04	-0.195	0.164	0.361	0.299	-0.029	-0.027	0.419	0.507
	COAD (n=458)	0.019	-0.007	0.044	0.058	-0.006	0.038	0.024	0.001	-0.013
	DLBC (n=48)	0.473	0.277	0.011	-0.201	0.139	0.153	0.281	0.169	0.322
	ESCA (n=185)	0.111	-0.051	0.119	0.077	0.08	0.028	0.068	0.047	0.097
	GBM (n=153)	0.011	0.125	-0.124	0.134	0.079	0.106	0.068	0.128	-0.045
	HNSC (n=522)	0.018	-0.019	0.299	0.238	0.148	0.131	0.209	0.299	0.27
	HNSC-HPV- (n=422)	0.028	-0.021	0.304	0.286	0.175	0.14	0.231	0.302	0.294
	HNSC-HPV+ (n=98)	-0.011	-0.021	0.311	0.042	0.065	0.092	0.037	0.301	0.178
	KICH (n=66)	0.295	-0.16	0.051	-0.158	-0.189	0.288	-0.011	-0.057	0.006
	KIRC (n=533)	0.075	-0.082	-0.166	0.008	-0.061	0.296	0.216	0.128	-0.094
	KIRP (n=290)	-0.08	0.078	0.016	-0.109	0.057	0.239	0.136	-0.007	-0.058
	LGG (n=516)	-0.031	-0.046	0.051	0.055	0.161	0.068	-0.154	0.23	0.025
	LIHC (n=371)	0.085	0.188	0.165	0.077	0.198	-0.008	0.087	0.202	0.193
	LUAD (n=515)	0.029	0.052	0.057	0.04	0.09	0.073	0.255	0.133	0.027
	LUSC (n=501)	-0.031	0.079	0.101	-0.026	0.078	0.137	0.22	0.098	-0.021
	MESO (n=87)	0.185	-0.156	0.18	0.26	0.156	0.047	0.222	0.147	0.157
	OV (n=303)	-0.177	0.087	0.184	-0.193	-0.093	0.118	0.004	-0.032	-0.009
	PAAD (n=179)	0.077	0.034	0.101	0.079	0.061	-0.064	0.173	-0.04	0.091
	PCPG (n=181)	0.208	0.016	0.195	0.097	0.031	0.122	-0.156	-0.064	0.058
	PRAD (n=498)	0.013	0.102	0.132	0.159	0.134	-0.042	-0.03	0.055	0.112
	READ (n=166)	0.057	-0.156	-0.113	-0.048	0.037	-0.078	-0.079	-0.064	-0.033
	SARC (n=260)	-0.021	0.002	-0.111	0.018	0.218	-0.007	0.107	0.151	0.04
	SKCM (n=471)	-0.186	-0.004	-0.016	0.069	0.135	-0.034	-0.029	0.186	-0.045
	SKCM-Metastasis (n=368)	-0.199	0.021	-0.038	0.1	0.157	-0.034	-0.021	0.133	-0.071
	SKCM-Primary (n=103)	-0.122	-0.031	-0.008	-0.068	-0.066	-0.038	-0.017	0.388	0.039
	STAD (n=415)	-0.082	0.068	0.061	-0.078	-0.021	0.174	0.165	-0.1	-0.151
	TGCT (n=150)	-0.136	0.347	0.147	0.477	0.487	-0.234	0.438	0.108	0.208
	THCA (n=509)	-0.035	-0.105	-0.067	0.038	0.062	-0.035	-0.016	0.106	0.001
	THYM (n=120)	0.252	0.177	0.002	0.129	0.237	0.142	0.345	0.134	-0.027
	UCEC (n=545)	-0.144	0.074	-0.154	-0.046	-0.097	0.084	0.199	-0.073	-0.106
	UCS (n=57)	0.024	0.091	-0.043	0.052	0.226	-0.049	0.247	0.368	-0.018
	UVM (n=80)	0.068	0.093	0.34	0.187	0.362	-0.004	0.324	-0.136	0.081
ADRN	DACH1
	ACC (n=79)	-0.1	-0.01	0.588	0.273	0.099	0.339	0.049	-0.078	0.311
	BLCA (n=408)	-0.178	0.138	0.074	-0.068	0.234	0.196	0.216	0.069	0.098
	BRCA (n=1100)	0.094	0.275	-0.05	-0.002	0.005	-0.09	0.02	-0.018	-0.209
	BRCA-Basal (n=191)	0.122	0.097	0.2	0.173	-0.006	-0.031	0.077	0.111	0.121
	BRCA-Her2 (n=82)	0.019	0.436	0.254	0.148	0.221	0.018	0.037	0.308	0.034
	BRCA-LumA (n=568)	0.228	0.27	-0.041	-0.123	0.105	0.05	-0.037	-0.184	-0.2
	BRCA-LumB (n=219)	0.045	0.412	0.028	-0.162	0.21	-0.035	-0.06	-0.016	-0.206
	CESC (n=306)	-0.095	0.17	0.377	0.147	0.02	0.203	0.187	0.139	0.301
	CHOL (n=36)	0.322	0.018	0.064	0.399	0.648	0.197	0.473	0.569	0.242
	COAD (n=458)	0.085	0.356	0.06	0.009	0.053	0.081	-0.065	-0.031	-0.04
	DLBC (n=48)	0.437	0.05	0.322	0.349	0.592	0.227	0.003	0.305	0.346
	ESCA (n=185)	-0.476	0.119	-0.185	-0.213	-0.297	0.157	-0.185	-0.226	-0.125
	GBM (n=153)	-0.136	0.216	-0.07	-0.046	0.044	0.038	0.179	0.055	-0.279
	HNSC (n=522)	0.145	0.189	0.394	0.418	0.139	0.108	0.35	0.366	0.416
	HNSC-HPV- (n=422)	0.188	0.169	0.374	0.456	0.177	0.087	0.355	0.344	0.437
	HNSC-HPV+ (n=98)	0.107	0.275	0.502	0.318	0.031	0.127	0.283	0.509	0.335
	KICH (n=66)	-0.226	0.074	0.075	0.152	0.339	0	0.051	-0.167	0.21
	KIRC (n=533)	-0.039	0.044	0.181	0.226	0.489	0.033	0.038	0.282	0.249
	KIRP (n=290)	0.295	0.392	0.161	0.164	0.497	0.015	0.078	0.461	0.124
	LGG (n=516)	-0.155	0.276	0.235	0.03	0.055	-0.046	0.162	0.06	-0.057
	LIHC (n=371)	0.385	0.286	0.204	0.297	0.551	0.122	0.105	0.506	0.562
	LUAD (n=515)	0.132	0.082	0.185	0.145	0.165	0.173	0.11	-0.187	0.232
	LUSC (n=501)	0.029	0.095	0.213	0.083	-0.031	0.075	0.366	-0.034	0.135
	MESO (n=87)	0.128	-0.142	0.093	0.352	0.676	-0.128	0.128	0.352	0.376
	OV (n=303)	-0.216	0.115	0.459	-0.083	-0.004	0.138	-0.053	0.107	0.209
	PAAD (n=179)	0.02	0.049	0.102	-0.249	-0.016	0.145	0.164	-0.359	0.006
	PCPG (n=181)	0.299	-0.186	0.387	0.082	0.016	0.036	0.019	-0.28	-0.03
	PRAD (n=498)	0.269	0.581	0.239	0.316	0.164	0.044	0.216	0.076	0.182
	READ (n=166)	0.188	0.38	0.033	0.059	0.072	0.021	-0.1	-0.049	-0.049
	SARC (n=260)	-0.207	-0.006	0.08	-0.067	0.083	0.113	0.192	0.098	0.021
	SKCM (n=471)	-0.016	-0.02	0.202	0.124	0.305	0.234	0.111	0.079	-0.127
	SKCM-Metastasis (n=368)	-0.048	-0.054	0.231	0.147	0.316	0.3	0.135	0.072	-0.149
	SKCM-Primary (n=103)	0.124	0.224	0.044	0.047	0.241	-0.028	-0.012	0.087	-0.075
	STAD (n=415)	-0.067	0.072	0.027	-0.065	0.098	0.113	-0.083	-0.041	0.031
	TGCT (n=150)	-0.001	0.536	0.076	0.599	0.687	-0.217	0.52	0.302	0.407
	THCA (n=509)	0.256	0.135	0.289	-0.116	0.445	0.099	0.123	0.279	0.275
	THYM (n=120)	-0.282	0.325	0.481	0.686	0.396	0.216	0.27	0.504	0.57
	UCEC (n=545)	0.125	0.174	0.428	0.09	0.076	0.107	-0.038	0.303	0.418
	UCS (n=57)	-0.27	0.211	0.514	0.02	0.295	-0.001	0.002	-0.138	-0.202
	UVM (n=80)	0.292	0.14	0.578	0.37	0.305	0.442	0.507	0.242	-0.191
ADRN	PHOX2B
	ACC (n=79)	0.193	-0.01	0.003	0.09	0.225	0.103	-0.021	-0.098	0.082
	BLCA (n=408)	-0.003	-0.093	0.12	0.099	0.115	0.094	0.04	0.151	0.139
	BRCA (n=1100)	0.031	-0.101	0.068	-0.055	0.067	0.133	-0.037	0.048	0.088
	BRCA-Basal (n=191)	-0.061	-0.041	0.121	-0.068	0.001	0.054	0.063	0.151	-0.037
	BRCA-Her2 (n=82)	0.116	-0.226	-0.048	0.041	-0.007	0.222	-0.089	0.042	0.084
	BRCA-LumA (n=568)	0.028	-0.019	-0.022	-0.028	0.065	0.015	-0.025	0.046	0.044
	BRCA-LumB (n=219)	0.158	-0.047	0.037	0.061	0.043	0.094	-0.08	-0.023	-0.007
	CESC (n=306)	-0.058	-0.049	-0.062	-0.049	-0.005	0.055	-0.127	0.033	-0.049
	CHOL (n=36)	0.263	0.194	-0.101	-0.011	0.117	0.154	0.255	0.273	-0.181
	COAD (n=458)	0.053	0.123	0.384	0.314	0.26	-0.088	0.262	0.311	0.378
	DLBC (n=48)	-0.093	-0.213	0.064	-0.189	-0.078	0.209	-0.087	-0.293	-0.284
	ESCA (n=185)	0.163	-0.117	0.247	0.235	0.189	0.2	0.15	0.22	0.139
	GBM (n=153)	-0.163	0.223	-0.145	0.017	0.041	0.091	0.211	0.066	-0.209
	HNSC (n=522)	-0.098	-0.119	-0.03	-0.061	0.023	0.144	0.062	0.006	-0.024
	HNSC-HPV- (n=422)	-0.054	-0.084	-0.023	-0.081	0.011	0.157	0.053	-0.021	-0.047
	HNSC-HPV+ (n=98)	-0.137	-0.224	-0.02	0.075	0.118	0.051	-0.02	0.13	0.064
	KICH (n=66)	-0.02	0.021	0.117	-0.233	-0.177	0.1	-0.115	0.035	-0.173
	KIRC (n=533)	-0.101	-0.074	-0.146	-0.149	-0.063	0.334	0.25	0.118	-0.115
	KIRP (n=290)	-0.016	-0.024	-0.038	-0.013	0.009	0.108	0.153	0.088	-0.097
	LGG (n=516)	0.13	-0.037	0.054	0.109	0.031	0.089	0.066	0.067	0.105
	LIHC (n=371)	-0.067	-0.036	-0.026	0.045	-0.039	-0.036	0.042	0.025	-0.071
	LUAD (n=515)	-0.351	-0.194	0.045	-0.169	-0.046	-0.029	0.042	-0.137	-0.336
	LUSC (n=501)	-0.071	0.017	0.116	-0.009	0.04	0.07	0.052	0.059	-0.024
	MESO (n=87)	-0.199	0.097	-0.263	-0.208	-0.099	0.041	0.094	-0.051	-0.171
	OV (n=303)	-0.002	-0.034	0.059	-0.027	0.096	0.042	0.028	0.084	0.019
	PAAD (n=179)	0.057	-0.164	0.065	-0.066	-0.025	-0.04	0.358	-0.182	0.114
	PCPG (n=181)	0.2	-0.027	0.314	-0.119	-0.029	-0.033	0.241	-0.12	-0.13
	PRAD (n=498)	-0.059	-0.041	0.021	0.031	0.13	0.013	-0.037	0.003	0.086
	READ (n=166)	-0.143	0.15	0.449	0.255	0.191	0.041	0.27	0.277	0.308
	SARC (n=260)	-0.165	-0.054	0.078	-0.15	0.154	0.082	0.239	0.108	-0.045
	SKCM (n=471)	-0.049	-0.047	0.103	0.041	0.097	0.032	0.112	0.078	-0.034
	SKCM-Metastasis (n=368)	-0.041	-0.048	0.115	0.062	0.124	0.057	0.139	0.089	-0.009
	SKCM-Primary (n=103)	-0.062	-0.011	0.035	-0.048	-0.051	-0.07	0.007	0.01	-0.131
	STAD (n=415)	0.114	-0.238	0.246	0.213	0.211	0.275	0.041	0.08	0.234
	TGCT (n=150)	-0.023	0.133	0.087	0.196	0.301	-0.062	0.31	0.051	0.091
	THCA (n=509)	-0.009	-0.064	0.007	-0.037	0.034	0.081	0.107	0.03	0.02
	THYM (n=120)	0.106	-0.15	0.035	-0.061	0.029	-0.098	0.078	-0.07	-0.127
	UCEC (n=545)	-0.006	-0.013	0.086	0.058	0.042	0.232	0.001	0.153	0.053
	UCS (n=57)	-0.005	0.136	0.068	0.077	0.121	-0.067	0.215	-0.146	0.094
	UVM (n=80)	0.045	-0.031	-0.013	0.001	0.202	-0.06	-0.035	-0.021	0.129
ADRN	PBX3
	ACC (n=79)	0.182	-0.021	0.45	0.201	0.078	0.328	0.055	0.042	0.318
	BLCA (n=408)	0.228	0.014	0.369	0.464	0.232	0.049	0.084	0.444	0.419
	BRCA (n=1100)	0.252	0.111	0.193	0.217	0.05	-0.058	-0.082	0.057	0.124
	BRCA-Basal (n=191)	0.418	0.153	0.28	0.322	0.038	-0.039	0.124	0.26	0.093
	BRCA-Her2 (n=82)	0.136	0.208	0.108	0.016	-0.027	-0.045	-0.201	0.015	0.061
	BRCA-LumA (n=568)	0.274	0.104	0.207	0.198	0.062	-0.04	-0.125	-0.029	0.171
	BRCA-LumB (n=219)	0.142	0.034	0.182	0.168	0.135	-0.003	-0.133	-0.003	0.151
	CESC (n=306)	0.295	0.145	0.061	0.139	0.122	0.001	0.25	0.14	0.22
	CHOL (n=36)	-0.074	0.081	0.384	0.046	0.142	0.228	0.075	-0.078	0.399
	COAD (n=458)	0.111	0.22	0.588	0.483	0.39	0.025	0.173	0.472	0.621
	DLBC (n=48)	0.437	0.322	0.458	0.214	0.49	0.222	0.112	0.298	0.548
	ESCA (n=185)	0.439	-0.173	0.541	0.563	0.335	0.053	0.126	0.501	0.49
	GBM (n=153)	0.204	0.141	0.143	0.046	-0.001	0.096	0.357	0.014	0.126
	HNSC (n=522)	0.331	0.113	0.204	0.293	0.21	0.074	0.203	0.228	0.385
	HNSC-HPV- (n=422)	0.44	0.183	0.305	0.419	0.273	-0.002	0.159	0.309	0.463
	HNSC-HPV+ (n=98)	0.207	-0.126	-0.203	-0.091	0.103	0.254	0.213	-0.004	0.029
	KICH (n=66)	0.137	0.352	0.235	0.332	0.174	-0.076	0.046	-0.061	0.261
	KIRC (n=533)	0.533	0.159	0.016	0.401	0.065	-0.039	0.031	0.089	0.079
	KIRP (n=290)	0.443	0.409	0.144	0.311	0.438	-0.103	0.048	0.182	0.242
	LGG (n=516)	0.398	0.214	0.402	0.307	0.061	0.039	0.074	0.189	0.368
	LIHC (n=371)	0.129	0.428	0.431	0.281	0.391	0.092	0.132	0.292	0.387
	LUAD (n=515)	0.229	0.19	0.154	0.349	0.099	0.055	0.056	0.121	0.353
	LUSC (n=501)	0.156	0.063	0.312	0.306	0.149	0.15	0.108	0.076	0.358
	MESO (n=87)	0.165	0.131	0.117	0.085	0.204	-0.038	-0.265	0.178	0.126
	OV (n=303)	0.267	0.162	0.044	0.329	0.317	0.01	0.107	0.283	0.251
	PAAD (n=179)	0.201	-0.067	0.47	0.229	0.154	-0.158	0.219	0.058	0.442
	PCPG (n=181)	0.397	-0.113	0.731	0.019	-0.144	0.033	-0.187	-0.406	-0.133
	PRAD (n=498)	0.24	0.42	0.203	0.254	0.194	0.049	0.018	0.053	0.164
	READ (n=166)	0.088	0.265	0.641	0.528	0.164	0.068	0.252	0.553	0.581
	SARC (n=260)	0.098	0.002	0.111	0.163	-0.04	0.005	0.029	0.064	0.009
	SKCM (n=471)	0.031	-0.216	0.348	0.318	0.35	0.18	0.213	0.292	0.126
	SKCM-Metastasis (n=368)	-0.01	-0.209	0.34	0.311	0.338	0.168	0.185	0.263	0.085
	SKCM-Primary (n=103)	0.209	-0.127	0.283	0.405	0.24	0.284	0.381	0.322	0.21
	STAD (n=415)	0.34	-0.182	0.513	0.584	0.465	0.078	0.092	0.366	0.636
	TGCT (n=150)	-0.301	0.496	-0.166	0.086	0.227	0.388	0.37	0.095	-0.205
	THCA (n=509)	0.405	-0.015	0.507	-0.474	0.117	0.22	0.011	-0.104	0.146
	THYM (n=120)	0.589	0.378	-0.113	0.028	0.264	0.324	0.159	-0.133	-0.001
	UCEC (n=545)	-0.005	0.059	0.12	0.393	0.081	0.04	0.14	0.233	-0.135
	UCS (n=57)	-0.144	-0.147	0.31	0.326	0.369	-0.049	0.31	0.349	0.183
	UVM (n=80)	0.009	0.607	0.561	0.469	0.377	0.408	0.207	0.413	-0.396
ADRN	SATB1
	ACC (n=79)	0.274	0.192	-0.068	0.052	0.238	0.259	0.171	-0.057	0.076
	BLCA (n=408)	-0.301	0.336	-0.093	-0.241	-0.113	0.228	0.231	-0.166	-0.228
	BRCA (n=1100)	0.235	-0.056	0.29	0.231	0.319	0.124	-0.058	0.281	0.384
	BRCA-Basal (n=191)	0.157	0.152	0.272	0.235	0.046	0.053	-0.062	0.091	0.063
	BRCA-Her2 (n=82)	0.435	-0.067	0.23	0.29	0	0.096	0.051	0.26	0.297
	BRCA-LumA (n=568)	0.205	-0.02	0.289	0.301	0.332	0.073	0	0.341	0.402
	BRCA-LumB (n=219)	0.137	0.102	0.414	0.343	0.268	0.048	-0.024	0.308	0.384
	CESC (n=306)	-0.016	0.244	0.107	0.133	0.065	0.139	0.143	0.062	0.185
	CHOL (n=36)	0.58	-0.073	0.331	0.308	0.421	0.048	0.323	0.306	0.518
	COAD (n=458)	0.138	0.352	0.221	0.165	0.164	0.054	0.048	0.106	0.154
	DLBC (n=48)	0.488	0.324	0.175	0.263	0.555	0.284	0.221	0.555	0.521
	ESCA (n=185)	-0.295	0.051	-0.014	-0.017	-0.215	0.291	-0.187	-0.037	0.091
	GBM (n=153)	-0.347	0.364	-0.034	0.005	0.089	0.159	0.394	0.144	-0.345
	HNSC (n=522)	0.083	0.185	0.365	0.361	0.159	0.183	0.366	0.346	0.428
	HNSC-HPV- (n=422)	0.191	0.199	0.389	0.434	0.232	0.139	0.306	0.375	0.477
	HNSC-HPV+ (n=98)	-0.041	0.174	0.38	0.26	0	0.226	0.442	0.332	0.292
	KICH (n=66)	0.069	0.401	-0.01	0.31	0.138	-0.053	0.097	-0.062	0.189
	KIRC (n=533)	0.245	0.256	0.242	0.352	0.271	0.083	-0.022	0.144	0.073
	KIRP (n=290)	0.267	0.229	0.554	0.063	0.372	0.201	0.128	0.137	0.261
	LGG (n=516)	-0.424	0.125	0.239	-0.126	0.036	0.049	0.266	-0.168	-0.44
	LIHC (n=371)	0.273	0.269	0.321	0.369	0.36	0.112	0.155	0.253	0.355
	LUAD (n=515)	0.154	0.12	0.149	0.073	0.199	0.186	0.067	-0.135	0.175
	LUSC (n=501)	-0.045	0.245	0.34	0.251	0.059	0.218	0.081	0.117	0.295
	MESO (n=87)	0.017	-0.008	0.096	0.297	0.376	0.104	0.137	0.304	0.292
	OV (n=303)	0.112	0.15	0.089	0.132	0.109	0.115	-0.035	0.208	0.226
	PAAD (n=179)	0.413	0.024	0.313	0.207	0.175	0.036	0.125	0.064	0.4
	PCPG (n=181)	0.429	-0.033	0.695	0.071	-0.049	0.088	0.007	-0.292	-0.102
	PRAD (n=498)	0.442	0.573	0.211	0.237	0.181	0.117	0.343	0.027	0.219
	READ (n=166)	0.146	0.341	0.272	0.323	0.163	0.191	0.074	0.173	0.192
	SARC (n=260)	0.085	-0.109	0.339	0.139	0.127	-0.052	0.241	0.36	0.308
	SKCM (n=471)	0.084	-0.092	0.351	0.059	0.106	0.268	0.094	0.266	-0.101
	SKCM-Metastasis (n=368)	0.076	-0.094	0.351	0.053	0.063	0.272	0.098	0.245	-0.095
	SKCM-Primary (n=103)	0.166	0.117	0.262	0.097	0.012	0.339	0.162	0.277	-0.156
	STAD (n=415)	0.233	-0.131	0.368	0.289	0.212	0.129	0.032	0.165	0.36
	TGCT (n=150)	0.212	0.03	0.51	0.384	0.41	-0.434	-0.018	0.369	0.474
	THCA (n=509)	0.643	0.473	0.376	0.096	0.256	0.129	0.089	-0.11	0.245
	THYM (n=120)	0.045	-0.12	0.111	0.025	-0.114	-0.047	-0.162	-0.027	0.485
	UCEC (n=545)	0.12	0.098	0.263	0.173	0.139	0.14	0.006	0.219	0.19
	UCS (n=57)	0.016	0.413	0.411	0.234	0.26	0.209	0.23	-0.149	0.122
	UVM (n=80)	0.503	-0.476	-0.099	-0.363	-0.29	0.079	0.076	-0.474	0.499
